# Supplementary material for: Discovering the Potent Inhibitors Against Babesia bovis in vitro and Babesia microti in vivo by Repurposing the Natural Product Compounds
Source: Front Vet Sci. 2021 Nov 29;8:762107. doi: 10.3389/fvets.2021.762107 (PMC8666878; doi:10.3389/fvets.2021.762107)
Supplement: Supplementary file 2 [file Data_Sheet_1.xlsx]

## Sheet: BML-2865
Structure	SMILES	IUPAC	Name	MW	Plate Location	Plate number	Plate description	CAS	Catalog number	Concentration	Solvent	Plate part number
	N[C@H]([C@@H]1CC(Cl)=NO1)C(O)=O	(R)-amino[(5S)-3-chloro-4,5-dihydro-1,2-oxazol-5-yl]acetic acid	Acivicin	178.574	1-A01	1	Natural Products Library	42228-92-2	EI-113	2mg/ml	DMSO	2865
	CC1=C2OC3=C(C)C(=O)C(N)=C(C(=O)C4CCCCO4)C3=NC2=C(C=C1)C(=O)C1CCCCO1	2-amino-4,6-dimethyl-1,9-bis[(oxan-2-yl)carbonyl]phenoxazin-3-one	Actinomycin D	1255.5	1-A02	1	Natural Products Library	50-76-0	GR-300	2mg/ml	DMSO	2865
	COC1=CC=CC(C[C@H]2NC[C@H](O)[C@H]2OC(C)=O)=C1	(2R,3S,4S)-4-hydroxy-2-[(3-methoxyphenyl)methyl]pyrrolidin-3-yl acetate	Anisomycin	265.305	1-A03	1	Natural Products Library	22862-76-6	ST-102	2mg/ml	DMSO	2865
	CNC1=C(C(O)=O)C2=C(OC(C[C@@H]3OC4(CC[C@@H]3C)O[C@H](C(C)C(=O)C3=CC=CN3)[C@H](C)C[C@H]4C)=N2)C=C1	5-(methylamino)-2-{[(2S,3S,8S,9R,11R)-3,9,11-trimethyl-8-[1-oxo-1-(1H-pyrrol-2-yl)propan-2-yl]-1,7-dioxaspiro[5.5]undecan-2-yl]methyl}-1,3-benzoxazole-4-carboxylic acid	Antibiotic A-23187	523.621	1-A04	1	Natural Products Library	52665-69-7	CA-100	2mg/ml	DMSO	2865
	[H]OC(=O)C1=CC2=C(OCO2)C2=C1C(=CC1=C2C=CC=C1OC)[N+]([O-])=O	6-methoxy-9-nitro-14,16-dioxatetracyclo[8.7.0.0²,⁷.0¹³,¹⁷]heptadeca-1(10),2(7),3,5,8,11,13(17)-heptaene-11-carboxylic acid	Aristolochic acid A	341.272	1-A05	1	Natural Products Library	313-67-7	EI-175	2mg/ml	DMSO	2865
	[H][C@@]12CC[C@@H](C)[C@]3([H])CC[C@]4(C)OO[C@@]13[C@H](O[C@@H](OC(=O)CCC(O)=O)[C@@H]2C)O4	4-oxo-4-{[(1S,4S,5R,8S,9R,10S,12R,13R)-1,5,9-trimethyl-11,14,15,16-tetraoxatetracyclo[10.3.1.0⁴,¹³.0⁸,¹³]hexadecan-10-yl]oxy}butanoic acid	Artesunate	384.421	1-A06	1	Natural Products Library	88495-63-0	PR-117	2mg/ml	DMSO	2865
	Cl.[H][C@]12[C@@H](O)CCN1[C@H](CO)[C@@H](O)[C@@H]2O	(1R,2R,3R,7S,7aR)-3-(hydroxymethyl)-hexahydro-1H-pyrrolizine-1,2,7-triol hydrochloride	Australine·HCl	225.67	1-A07	1	Natural Products Library	118396-02-4	S-105	2mg/ml	DMSO	2865
	OC1=C(O)C(O)=C2C(=O)C=C(OC2=C1)C1=CC=CC=C1	baicalein	Baicalein	270.237	1-A08	1	Natural Products Library	491-67-8	EI-106	2mg/ml	DMSO	2865
	[H][C@]12[C@@H](CC[C@@]1(CC[C@]1(C)[C@]2([H])CC[C@]2([H])[C@@]3(C)CC[C@H](O)C(C)(C)[C@]3([H])CC[C@@]12C)C(O)=O)C(C)=C	(1R,2R,5S,8R,9R,10R,13R,14R,17S,19R)-17-hydroxy-1,2,14,18,18-pentamethyl-8-(prop-1-en-2-yl)pentacyclo[11.8.0.0²,¹⁰.0⁵,⁹.0¹⁴,¹⁹]henicosane-5-carboxylic acid	Betulinic acid	456.7	1-A09	1	Natural Products Library	472-15-1	AP-301	2mg/ml	DMSO	2865
	[H][C@@]12OC(=O)[C@H](O)[C@@]11[C@@](O)(C[C@@H]3OC(=O)C[C@]13C(=O)O2)C(C)(C)C	(1S,4R,7R,8S,9R,11S)-9-tert-butyl-7,9-dihydroxy-3,5,12-trioxatetracyclo[6.6.0.0¹,¹¹.0⁴,⁸]tetradecane-2,6,13-trione	Bilobalide	326.299	1-A10	1	Natural Products Library	33570-04-6	N-140	2mg/ml	DMSO	2865
	[H][C@@]12C[C@H](O)C[C@@]1([H])[C@H](O)\C=C\C(=O)O[C@@H](C)CCC\C=C\2	brefeldin A	Brefeldin A	280.359	1-A11	1	Natural Products Library	20350-15-6	G-405	2mg/ml	DMSO	2865
	CS([O-])(=O)=O.[H][C@@]12CCCN1C(=O)[C@H](CC(C)C)N1C(=O)[C@](NC(=O)[C@H]3CN(C)[C@]4([H])CC5=C(Br)NC6=C5C(=CC=C6)C4=C3)(O[C@@]21O)C(C)C	(4R,7R)-10-bromo-N-[(1S,2S,4R,7S)-2-hydroxy-4-isopropyl-7-(2-methylpropyl)-5,8-dioxo-3-oxa-6,9-diazatricyclo[7.3.0.0²,⁶]dodecan-4-yl]-6-methyl-6,11-diazatetracyclo[7.6.1.0²,⁷.0¹²,¹⁶]hexadeca-1(15),2,9,12(16),13-pentaene-4-carboxamide; methanesulfonate	Bromocriptine mesylate	749.692	1-A12	1	Natural Products Library	22260-51-1	D-102	2mg/ml	DMSO	2865
	CCCCCCCCCCCCCC[C@@H](O)[C@@H](O)[C@H](CO)NC(C)=O	N-[(2S,3S,4R)-1,3,4-trihydroxyoctadecan-2-yl]acetamide	C2 Phytoceramide	359.544	1-B01	1	Natural Products Library		SL-151	2mg/ml	DMSO	2865
	CCCCCCCCCCCCC\C=C\[C@@H](O)[C@H](CO)NC(=O)CCCCC	N-[(2S,3R,4E)-1,3-dihydroxyoctadec-4-en-2-yl]hexanamide	C6 Ceramide	397.635	1-B02	1	Natural Products Library	124753-97-5	SL-110	2mg/ml	DMSO	2865
	OC(=O)\C=C\C1=CC(O)=C(O)C=C1	caffeic acid	Caffeic acid	180.157	1-B03	1	Natural Products Library	331-39-5	EI-124	2mg/ml	DMSO	2865
	CC[C@@]1(O)C(=O)OCC2=C1C=C1CC3=NC4=CC=CC=C4C=C3N1C2=O	(16S)-16-ethyl-16-hydroxy-18-oxa-1,10-diazapentacyclo[11.8.0.0²,¹¹.0⁴,⁹.0¹⁵,²⁰]henicosa-2,4,6,8,10,13,15(20)-heptaene-17,21-dione	Camptothecin	348.352	1-B04	1	Natural Products Library	7689-03-4	GR-301	2mg/ml	DMSO	2865
	CC12C3CCC(O3)C1(C)C(=O)OC2=O	2,6-dimethyl-4,10-dioxatricyclo[5.2.1.0²,⁶]decane-3,5-dione	Cantharidin	196.2	1-B05	1	Natural Products Library	56-25-7	PR-105	2mg/ml	DMSO	2865
	OC1=C(O)C=C(\C=C\C(=O)OCCC2=CC=CC=C2)C=C1	2-phenylethyl (2E)-3-(3,4-dihydroxyphenyl)prop-2-enoate	CAPE	284.307	1-B06	1	Natural Products Library	104594-70-9	FR-102	2mg/ml	DMSO	2865
	COC1=C(O)C=CC(CNC(=O)CCCC\C=C\C(C)C)=C1	capsaicin	Capsaicin	305.412	1-B07	1	Natural Products Library	404-86-4	EI-125	2mg/ml	DMSO	2865
	[H][C@]12[C@@H](O)CCN1C[C@H](O)[C@@H](O)[C@@H]2O	(1S,6S,7R,8R,8aR)-octahydroindolizine-1,6,7,8-tetrol	Castanospermine	189.209	1-B08	1	Natural Products Library	79831-76-8	S-107	2mg/ml	DMSO	2865
	[H][C@]1(O[C@]1([H])C(=O)CC\C=C\C\C=C\C)C(N)=O	cerulenin	Cerulenin	223.268	1-B09	1	Natural Products Library	17397-89-6	G-237	2mg/ml	DMSO	2865
	[H][C@@]12CC[C@@]3([H])[C@]4(O)C[C@H](O)[C@@]5(O)[C@@]([H])(CN6C[C@@H](C)CC[C@@]6([H])[C@@]5(C)O)[C@]4(O)C[C@@]33O[C@]1(O)[C@H](CC[C@@]23C)OC(=O)C(\C)=C\C	(1R,2S,6S,9S,10R,11S,12S,14R,15S,18S,19S,22S,23S,25R)-1,10,11,12,14,23-hexahydroxy-6,10,19-trimethyl-24-oxa-4-azaheptacyclo[12.12.0.0²,¹¹.0⁴,⁹.0¹⁵,²⁵.0¹⁸,²³.0¹⁹,²⁵]hexacosan-22-yl (2E)-2-methylbut-2-enoate	Cevadine	591.733	1-B10	1	Natural Products Library	62-59-9	NA-104	2mg/ml	DMSO	2865
	[Na+].[Na+].CCCCCCCCCCCCCC\C(C([O-])=O)=C(/C)C([O-])=O	disodium (2Z)-2-methyl-3-tetradecylbut-2-enedioate	Chaetomellic acid A	370.435	1-B11	1	Natural Products Library	148796-51-4	G-229	2mg/ml	DMSO	2865
	[Cl-].COC1=CC=C2C3=C(C4=C(C=C3)C=C3OCOC3=C4)[N+](C)=CC2=C1OC	17,18-dimethoxy-21-methyl-5,7-dioxa-21-azapentacyclo[11.8.0.0²,¹⁰.0⁴,⁸.0¹⁴,¹⁹]henicosa-1(13),2(10),3,8,11,14,16,18,20-nonaen-21-ium chloride	Chelerythrine	383.825	1-B12	1	Natural Products Library	3895-92-9	EI-225	2mg/ml	DMSO	2865
	CO[C@@H]([C@@H]1CC2=CC3=CC(OC4CC(OC5CC(O)C(OC)C(C)O5)C(OC(C)=O)C(C)O4)=C(C)C(O)=C3C(O)=C2C(=O)[C@H]1OC1CC(OC2CC(OC3CC(C)(O)C(OC(C)=O)C(C)O3)C(O)C(C)O2)C(O)C(C)O1)C(=O)[C@@H](O)[C@@H](C)O	6-{[(6S,7S)-6-({4-[(4-{[5-(acetyloxy)-4-hydroxy-4,6-dimethyloxan-2-yl]oxy}-5-hydroxy-6-methyloxan-2-yl)oxy]-5-hydroxy-6-methyloxan-2-yl}oxy)-7-[(1S,3S,4R)-3,4-dihydroxy-1-methoxy-2-oxopentyl]-4,10-dihydroxy-3-methyl-5-oxo-7,8-dihydro-6H-anthracen-2-yl]oxy}-4-[(4-hydroxy-5-methoxy-6-methyloxan-2-yl)oxy]-2-methyloxan-3-yl acetate	Chromomycin A3	1183.25	1-C01	1	Natural Products Library	7059-24-7	GR-302	2mg/ml	DMSO	2865
	C[C@H]1OC=C2C(O)=C(C(O)=O)C(=O)C(C)=C2[C@@H]1C	(3R,4S)-8-hydroxy-3,4,5-trimethyl-6-oxo-4,6-dihydro-3H-2-benzopyran-7-carboxylic acid	Citrinin	250.247	1-C02	1	Natural Products Library	518-75-2	CM-116	2mg/ml	DMSO	2865
	COC1=CC2=C(C(OC)=C1OC)C1=CC=C(OC)C(=O)C=C1[C@H](CC2)NC(C)=O	N-[(10S)-3,4,5,14-tetramethoxy-13-oxotricyclo[9.5.0.0²,⁷]hexadeca-1(16),2(7),3,5,11,14-hexaen-10-yl]acetamide	Colchicine	399.437	1-C03	1	Natural Products Library	64-86-8	T-118	2mg/ml	DMSO	2865
	CO[C@H]1[C@H](OC(=O)C2=CC=C(C)N2)[C@H](O)C(OC2=C(C)C3=C(C=C2)C(O)=C(NC(=O)C2=CNC(C(=O)NC4=C(O)C5=C(OC4=O)C(C)=C(OC4OC(C)(C)[C@H](OC)[C@@H](OC(=O)C6=CC=C(C)N6)[C@H]4O)C=C5)=C2C)C(=O)O3)OC1(C)C	(3S,4R,5S)-5-hydroxy-6-[(4-hydroxy-3-{5-[(4-hydroxy-7-{[(3R,4S,5R)-3-hydroxy-5-methoxy-6,6-dimethyl-4-[(5-methyl-1H-pyrrol-2-yl)carbonyloxy]oxan-2-yl]oxy}-8-methyl-2-oxochromen-3-yl)carbamoyl]-4-methyl-1H-pyrrole-3-amido}-8-methyl-2-oxochromen-7-yl)oxy]-3-methoxy-2,2-dimethyloxan-4-yl 5-methyl-1H-pyrrole-2-carboxylate	Coumermycin A1	1110.08	1-C04	1	Natural Products Library	4434-05-3	GR-317	2mg/ml	DMSO	2865
	COC1=CC=C(C=CC(=O)CC(=O)C=CC2=C(OC)C(O)=CC=C2)C=C1O	1-(3-hydroxy-2-methoxyphenyl)-7-(3-hydroxy-4-methoxyphenyl)hepta-1,6-diene-3,5-dione	Curcumin	368.38	1-C05	1	Natural Products Library	458-37-7	EI-135	2mg/ml	DMSO	2865
	[H][C@]1(C[C@@H](C)C[C@H](C)C1=O)[C@H](O)CC1CC(=O)NC(=O)C1	cycloheximide	Cycloheximide	281.347	1-C06	1	Natural Products Library	66-81-9	GR-310	2mg/ml	DMSO	2865
	[H][C@@]12C[C@H](C)CN[C@@]1([H])[C@@H](C)[C@@]1(CC[C@]3([H])C(C[C@@]4([H])[C@@]3([H])CC=C3C[C@@H](O)CC[C@]43C)=C1C)O2	#VALUE!	Cyclopamine	411.62	1-C07	1	Natural Products Library	4449-51-8	GR-334	2mg/ml	DMSO	2865
	[H][C@@]12N(C(=O)\C(C1=O)=C(\C)O)C(C)(C)[C@]1([H])CC3=CC=CC4=C3C(=CN4)[C@]21[H]	(2R,3S,5Z,9R)-5-(1-hydroxyethylidene)-8,8-dimethyl-7,16-diazapentacyclo[9.6.1.0²,⁹.0³,⁷.0¹⁵,¹⁸]octadeca-1(17),11,13,15(18)-tetraene-4,6-dione	Cyclopiazonic acid	336.384	1-C08	1	Natural Products Library	18172-33-3	CA-415	2mg/ml	DMSO	2865
	N[C@@H]1CONC1=O	cycloserine	L-Cycloserine	102.092	1-C09	1	Natural Products Library	339-72-0	SL-200	2mg/ml	DMSO	2865
	CC[C@@H]1NC(=O)[C@H]([C@H](O)[C@H](C)C\C=C\C)N(C)C(=O)[C@H](C(C)C)N(C)C(=O)[C@H](CC(C)C)N(C)C(=O)[C@H](CC(C)C)N(C)C(=O)[C@@H](C)NC(=O)[C@H](C)NC(=O)[C@H](CC(C)C)N(C)C(=O)[C@@H](NC(=O)[C@H](CC(C)C)N(C)C(=O)CN(C)C1=O)C(C)C	(3S,6S,9S,12R,15S,18S,21S,24S,30S,33S)-30-ethyl-33-[(1R,2R,4E)-1-hydroxy-2-methylhex-4-en-1-yl]-3,21-diisopropyl-1,4,7,10,12,15,19,25,28-nonamethyl-6,9,18,24-tetrakis(2-methylpropyl)-1,4,7,10,13,16,19,22,25,28,31-undecaazacyclotritriacontan-2,5,8,11,14,17,20,23,26,29,32-undecone	Cyclosporin A	1202.61	1-C10	1	Natural Products Library	59865-13-3	A-195	2mg/ml	DMSO	2865
	[H][C@]12[C@H](CC3=CC=CC=C3)NC(=O)[C@]11OC(=O)\C=C\[C@H](O)CCC[C@@H](C)C\C=C\[C@@]1([H])[C@H](O)C(=C)[C@H]2C	(5R,9R,13S,15S,15aS,16S,18aS,18bS)-16-benzyl-5,13-dihydroxy-9,15-dimethyl-14-methylidene-5H,6H,7H,8H,9H,10H,13H,15H,15aH,16H,17H,18bH-oxacyclotetradeca[3,2-e]isoindole-2,18-dione	Cytochalasin B	479.608	1-C11	1	Natural Products Library	14930-96-2	T-108	2mg/ml	DMSO	2865
	[H][C@]12[C@H](CC3=CC=CC=C3)NC(=O)[C@]11[C@H](OC(C)=O)\C=C\[C@](C)(O)C(=O)[C@@H](C)C\C=C\[C@@]1([H])[C@H](O)C(=C)[C@H]2C	(S,S,1S,3bR,7S,9S,12R,12aR,12bR)-1-benzyl-9-dihydroxy-7,9-trimethyl--methylidene-3,8-dioxo-H,H,1H,2H,3bH,6H,7H,12H,12bH-cycloundeca[e]isoindol-12-yl acetate	Cytochalasin D	507.618	1-C12	1	Natural Products Library	22144-77-0	T-109	2mg/ml	DMSO	2865
	[H][C@]12[C@H](CC3=CC=CC=C3)NC(=O)[C@]11OC(=O)O\C=C\[C@](C)(O)C(=O)[C@@H](C)C\C=C\[C@@]1([H])[C@@H]1O[C@]1(C)[C@H]2C	(1S,5E,7S,9S,11E,13S,14S,16R,17S,18S,19S)-19-benzyl-7-hydroxy-7,9,16,17-tetramethyl-2,4,15-trioxa-20-azatetracyclo[11.8.0.0¹,¹⁸.0¹⁴,¹⁶]henicosa-5,11-diene-3,8,21-trione	Cytochalasin E	495.564	1-D01	1	Natural Products Library	36011-19-5	CT-120	2mg/ml	DMSO	2865
	OC1=CC=C(C=C1)C1=COC2=CC(O)=CC=C2C1=O	daidzein	Daidzein	254.238	1-D02	1	Natural Products Library	486-66-8	ST-110	2mg/ml	DMSO	2865
	Cl.COC1=CC=CC2=C1C(=O)C1=C(C2=O)C(O)=C2C[C@](O)(C[C@H](OC3CC(N)C(O)C(C)O3)C2=C1O)C(C)=O	daunomycin	Daunorubicin	563.981	1-D03	1	Natural Products Library	23541-50-6	GR-318	2mg/ml	DMSO	2865
	NC1=NC=NC2=C1N=CN2[C@]1(CO)OC(=C)[C@@H](O)[C@H]1O	(2R,3R,4S)-2-(6-aminopurin-9-yl)-2-(hydroxymethyl)-5-methylideneoxolane-3,4-diol	Decoyinine	279.252	1-D04	1	Natural Products Library	2004-04-8	A-230	2mg/ml	DMSO	2865
	COC1=CC2=C(C=C1OC)[C@H]1[C@@H](CO2)OC2=C(C=CC3=C2C=CC(C)(C)O3)C1=O	(1S,14S)-17,18-dimethoxy-7,7-dimethyl-2,8,21-trioxapentacyclo[12.8.0.0³,¹².0⁴,⁹.0¹⁵,²⁰]docosa-3(12),4(9),5,10,15(20),16,18-heptaen-13-one	Degeulin	394.417	1-D05	1	Natural Products Library	522-17-8	EI-329	2mg/ml	DMSO	2865
	[H][C@]12[C@]3([H])C=C(CO)C[C@]4(O)C(=O)C(C)=C[C@@]4([H])[C@@]3(O)[C@H](C)C[C@@]1(OC(C)=O)C2(C)C	(1R,2S,6R,10S,11R,13S,15R)-1,6-dihydroxy-8-(hydroxymethyl)-4,12,12,15-tetramethyl-5-oxotetracyclo[8.5.0.0²,⁶.0¹¹,¹³]pentadeca-3,8-dien-13-yl acetate	13-O-Acetylphorbol	390.47	1-D06	1	Natural Products Library	60857-08-1	PE-187	2mg/ml	DMSO	2865
	[H][C@]12[C@]3([H])C=C(COC(C)=O)C[C@]4(O)C(=O)C(C)=C[C@@]4([H])[C@@]3(O)[C@H](C)C[C@@]1(OC(=O)CC1=CC=CC=C1)C2(C)C	[(1R,2S,6R,10S,11R,13S,15R)-1,6-dihydroxy-4,12,12,15-tetramethyl-5-oxo-13-[(2-phenylacetyl)oxy]tetracyclo[8.5.0.0²,⁶.0¹¹,¹³]pentadeca-3,8-dien-8-yl]methyl acetate	12-Deoxyphorbol 13-phenylacetate 20-acetate	508.603	1-D07	1	Natural Products Library	54662-30-5	PE-182	2mg/ml	DMSO	2865
	CS(O)(=O)=O.[H][C@@]12CCCN1C(=O)[C@]([H])(CC1=CC=CC=C1)N1C(=O)[C@](NC(=O)[C@@]3([H])CN(C)[C@]4([H])CC5=CNC6=C5C(=CC=C6)[C@@]4([H])C3)(O[C@@]21O)C(C)C	(2R,4R,7R)-N-[(1S,2S,4R,7S)-7-benzyl-2-hydroxy-4-isopropyl-5,8-dioxo-3-oxa-6,9-diazatricyclo[7.3.0.0²,⁶]dodecan-4-yl]-6-methyl-6,11-diazatetracyclo[7.6.1.0²,⁷.0¹²,¹⁶]hexadeca-1(15),9,12(16),13-tetraene-4-carboxamide; methanesulfonic acid	Dihydroergocristine mesylate	707.836	1-D08	1	Natural Products Library	24730-10-7	NS-108	2mg/ml	DMSO	2865
	[H][C@@](C)(\C=C\C=C(\C)[C@H]1CN[C@@H]([C@H]1CC(O)=O)C(O)=O)C(O)=O	(2S,3S,4S)-4-[(2Z,4E,6R)-6-carboxy-6-methylhexa-2,4-dien-2-yl]-3-(carboxymethyl)pyrrolidine-2-carboxylic acid	Domoic acid	311.33	1-D09	1	Natural Products Library	14277-97-5	EA-117	2mg/ml	DMSO	2865
	Cl.COC1=CC=CC2=C1C(=O)C1=C(C2=O)C(O)=C2C[C@](O)(C[C@H](OC3CC(N)C(O)C(C)O3)C2=C1O)C(=O)CO	doxorubicin	Doxorubicin	579.98	1-D10	1	Natural Products Library	25316-40-9	GR-319	2mg/ml	DMSO	2865
	[H][C@@]12CC3=CC=C(OC4=CC(C[C@@]5([H])N(C)CCC6=C5C(OC5=C(OC)C=C(CCN1C)C2=C5)=C(OC)C(OC)=C6)=CC=C4OC(=O)C1=CC=C(C=C1)[N+]([O-])=O)C=C3	(1S,14R)-20,21,25-trimethoxy-15,30-dimethyl-7,23-dioxa-15,30-diazaheptacyclo[22.6.2.2³,⁶.1⁸,¹².1¹⁴,¹⁸.0²⁷,³¹.0²²,³³]hexatriaconta-3,5,8(34),9,11,18(33),19,21,24,26,31,35-dodecaen-9-yl 4-nitrobenzoate	E6 Berbamine	757.827	1-D11	1	Natural Products Library	73885-53-7	CA-302	2mg/ml	DMSO	2865
	CC(C)C[C@H](NC(=O)[C@H]1O[C@@H]1C(O)=O)C(=O)NCCCCNC(N)=N	E 64	E-64	357.405	1-D12	1	Natural Products Library	66701-25-5	PI-105	2mg/ml	DMSO	2865
	CC(C)CCNC(=O)[C@H](CC(C)C)NC(=O)[C@H]1O[C@@H]1C(O)=O	(2S,3S)-3-{[(1S)-3-methyl-1-[(3-methylbutyl)carbamoyl]butyl]carbamoyl}oxirane-2-carboxylic acid	E-64-C	314.377	1-E01	1	Natural Products Library	76684-89-4	PI-106	2mg/ml	DMSO	2865
	CCOC(=O)[C@H]1OC1C(=O)N[C@@H](CC(C)C)C(=O)NCCC(C)C	ethyl (2S)-3-{[(1S)-3-methyl-1-[(3-methylbutyl)carbamoyl]butyl]carbamoyl}oxirane-2-carboxylate	E-64-D	342.43	1-E02	1	Natural Products Library	88321-09-9	PI-107	2mg/ml	DMSO	2865
	[H][C@]1(OC(=O)[C@H]1CC)[C@@H](C)C\C(C)=C\[C@@H](C)C(=O)[C@@H](C)[C@H](O)[C@H](C)CC	(3S,4S)-3-ethyl-4-[(2S,4E,6R,8S,9R,10R)-9-hydroxy-4,6,8,10-tetramethyl-7-oxododec-4-en-2-yl]oxetan-2-one	Ebelactone B	352.508	1-E03	1	Natural Products Library	76808-15-6	G-223	2mg/ml	DMSO	2865
	CC1=C2C=CN=CC2=C(C)C2=C1NC1=C2C=CC=C1	5,11-dimethyl-6H-pyrido[4,3-b]carbazole	Ellipticine	246.306	1-E04	1	Natural Products Library	519-23-3	GR-315	2mg/ml	DMSO	2865
	CCCCCCCCCCCC1=C(O)C(=O)C=C(O)C1=O	embelin	Embelin	294.386	1-E05	1	Natural Products Library	550-24-3	CM-125	2mg/ml	DMSO	2865
	ClC1=NC=C(C=C1)C1CC2CCC1N2	2-(6-chloropyridin-3-yl)-7-azabicyclo[2.2.1]heptane	(±)-Epibatadine	208.687	1-E06	1	Natural Products Library	140111-52-0	C-114	2mg/ml	DMSO	2865
	OC1=CC(O)=C2C[C@@H](OC(=O)C3=CC(O)=C(O)C(O)=C3)[C@H](OC2=C1)C1=CC(O)=C(O)C(O)=C1	EGCG	Epigallocatechin	458.372	1-E07	1	Natural Products Library	989-51-5	FR-109	2mg/ml	DMSO	2865
	[H]C1(C)OCC2OC(O[C@H]3[C@H]4COC(=O)[C@@H]4[C@H](C4=CC(OC)=C(O)C(OC)=C4)C4=CC5=C(OCO5)C=C34)C(O)C(O)C2O1	(10R,11R,15R,16S)-16-({7,8-dihydroxy-2-methyl-hexahydro-2H-pyrano[3,2-d][1,3]dioxin-6-yl}oxy)-10-(4-hydroxy-3,5-dimethoxyphenyl)-4,6,13-trioxatetracyclo[7.7.0.0³,⁷.0¹¹,¹⁵]hexadeca-1,3(7),8-trien-12-one	Etoposide	588.557	1-E08	1	Natural Products Library	33419-42-0	GR-307	2mg/ml	DMSO	2865
	[H][C@@]12[C@H](O)[C@H](OC(C)=O)[C@@]3(C)O[C@](C)(CC(=O)[C@]3(O)[C@@]1(C)[C@H](O)CCC2(C)C)C=C	(3R,4aR,5S,6S,6aS,10R,10aR,10bS)-3-ethenyl-6,10,10b-trihydroxy-3,4a,7,7,10a-pentamethyl-1-oxo-hexahydro-2H-naphtho[2,1-b]pyran-5-yl acetate	Forskolin	410.501	1-E09	1	Natural Products Library	66575-29-9	CN-100	2mg/ml	DMSO	2865
	[H][C@@]1([C@H](OC)C(CC[C@]11CO1)OC(=O)\C=C\C=C\C=C\C=C\C(O)=O)[C@@]1(C)O[C@@H]1CC=C(C)C	(2E,4E,6E,8E)-10-{[(3R,4S,5S)-5-methoxy-4-[(2R,3R)-2-methyl-3-(3-methylbut-2-en-1-yl)oxiran-2-yl]-1-oxaspiro[2.5]octan-6-yl]oxy}-10-oxodeca-2,4,6,8-tetraenoic acid	Fumagillin	458.544	1-E10	1	Natural Products Library	23110-15-8	CT-100	2mg/ml	DMSO	2865
	CCCC[C@@H](C)[C@@H](OC(=O)C[C@@H](CC(O)=O)C(O)=O)[C@H](C[C@@H](C)CCCCCC[C@@H](O)C[C@H](O)[C@H](C)N)OC(=O)C[C@@H](CC(O)=O)C(O)=O	fumonisin B2	Fumonisin B2	705.831	1-E11	1	Natural Products Library	116355-84-1	SL-219	2mg/ml	DMSO	2865
	Br.COC1=CC=C2CN(C)CC[C@@]34C=C[C@H](O)C[C@@H]3OC1=C24	(1S,12S,14R)-9-methoxy-4-methyl-11-oxa-4-azatetracyclo[8.6.1.0¹,¹².0⁶,¹⁷]heptadeca-6,8,10(17),15-tetraen-14-ol hydrobromide	Galanthamine·HBr	368.265	1-E12	1	Natural Products Library	1953-04-4	C-115	2mg/ml	DMSO	2865
	CC(C)=CCC[C@@]1(C)OC2=C(C=C1)C(O)=C1C(=O)C3=CC4C[C@@H]5C(C)(C)O[C@@](C\C=C(\C)C(O)=O)(C4=O)[C@@]35OC1=C2CC=C(C)C	(2Z)-4-[(1R,2S,8R,19R)-12-hydroxy-8,21,21-trimethyl-5-(3-methylbut-2-en-1-yl)-8-(4-methylpent-3-en-1-yl)-14,18-dioxo-3,7,20-trioxahexacyclo[15.4.1.0²,¹⁵.0²,¹⁹.0⁴,¹³.0⁶,¹¹]docosa-4,6(11),9,12,15-pentaen-19-yl]-2-methylbut-2-enoic acid	Gambogic acid	628.751	1-F01	1	Natural Products Library	2752-65-0	AP-305	2mg/ml	DMSO	2865
	OC1=CC=C(C=C1)C1=COC2=CC(O)=CC(O)=C2C1=O	genistein	Genistein	270.237	1-F02	1	Natural Products Library	446-72-0	ALX-350-006	2mg/ml	DMSO	2865
	CN(N=O)C(=O)NC1[C@@H](O)OC(CO)[C@@H](O)C1O	3-methyl-3-nitroso-1-[(2S,5S)-2,4,5-trihydroxy-6-(hydroxymethyl)oxan-3-yl]urea	Streptozocin	265.221	1-F03	1	Natural Products Library	18883-66-4	ALX-380-010	2mg/ml	DMSO	2865
	CCCCC[C@H](O)CC(=O)CCC1=CC=C(O)C(OC)=C1	(5S)-5-hydroxy-1-(4-hydroxy-3-methoxyphenyl)decan-3-one	Gingerol	294.386	1-F04	1	Natural Products Library	23513-14-6	CA-422	2mg/ml	DMSO	2865
	[H][C@@]12OC(=O)[C@@H](C)[C@]1(O)C13O[C@H]4OC(=O)[C@H](O)[C@@]44[C@@H](CC(OC1=O)[C@@]34[C@H]2O)C(C)(C)C	(3S,6R,7S,8S,11R,12R,13S,16S,17R)-8-tert-butyl-6,12,17-trihydroxy-16-methyl-2,4,14,19-tetraoxahexacyclo[8.7.2.0¹,¹¹.0³,⁷.0⁷,¹¹.0¹³,¹⁷]nonadecane-5,15,18-trione	Ginkgolide B	424.399	1-F05	1	Natural Products Library	15291-77-7	L-135	2mg/ml	DMSO	2865
	CN1C(=O)[C@]23CC4=CC=C[C@H](O)[C@H]4N2C(=O)[C@@]1(CO)SS3	(1R,7S,8S,11R)-7-hydroxy-11-(hydroxymethyl)-15-methyl-12,13-dithia-9,15-diazatetracyclo[9.2.2.0¹,⁹.0³,⁸]pentadeca-3,5-diene-10,14-dione	Gliotoxin	326.391	1-F06	1	Natural Products Library	67-99-2	PI-129	2mg/ml	DMSO	2865
	CC(C)C1=C(O)C(O)=C(C=O)C2=C(O)C(=C(C)C=C12)C1=C(O)C2=C(C=O)C(O)=C(O)C(C(C)C)=C2C=C1C	gossypol	Gossypol	518.554	1-F07	1	Natural Products Library	303-45-7	EI-130	2mg/ml	DMSO	2865
	CC=O.[H][C@@]12C[C@H](O)C(C)(C)[C@@]1(O)[C@H](O)C[C@]13CC(C)(O)C(CC[C@@]1([H])[C@@]2(C)O)[C@H]3O	(1S,3R,4R,6S,8S,9R,10R,16R)-5,5,9,14-tetramethyltetracyclo[11.2.1.0¹,¹⁰.0⁴,⁸]hexadecane-3,4,6,9,14,16-hexol; acetaldehyde	Grayanotoxin III	414.533	1-F08	1	Natural Products Library	4678-45-9	NA-135	2mg/ml	DMSO	2865
	[H][C@]12C[C@@]3([H])CCCC[C@]3([H])[C@@H](\C=C\[C@H]3CCC[C@H](C)N3C)[C@@]1([H])[C@H](C)OC2=O	(3S,3aR,4R,4aS,8aR,9aS)-4-[(E)-2-[(2R,6S)-1,6-dimethylpiperidin-2-yl]ethenyl]-3-methyl-decahydro-3H-naphtho[2,3-c]furan-1-one	Himbacine	345.519	1-F09	1	Natural Products Library	6879-74-9	C-116	2mg/ml	DMSO	2865
	C\C=C1/C2CC3=C(C=CC(=O)N3)[C@@]1(N)CC(C)=C2	(1R,13E)-1-amino-13-ethylidene-11-methyl-6-azatricyclo[7.3.1.0²,⁷]trideca-2(7),3,10-trien-5-one	(-)-Huperazine	242.316	1-F10	1	Natural Products Library	102518-79-6	C-117	2mg/ml	DMSO	2865
	CC[C@@]1(O)C(=O)OCC2=C1C=C1N(CC3=CC4=C(O)C=CC=C4N=C13)C2=O	(19S)-19-ethyl-8,19-dihydroxy-17-oxa-3,13-diazapentacyclo[11.8.0.0²,¹¹.0⁴,⁹.0¹⁵,²⁰]henicosa-1(21),2,4,6,8,10,15(20)-heptaene-14,18-dione	10-Hydroxycamptothecin	364.351	1-F11	1	Natural Products Library	64439-81-2	GR-316	2mg/ml	DMSO	2865
	CC1=C2C3=C(C)C=C(O)C4=C3C3=C5C2=C(C(O)=C1)C(=O)C1=C5C(=C(O)C=C1O)C1=C3C(C4=O)=C(O)C=C1O	5,7,11,18,22,24-hexahydroxy-13,16-dimethyloctacyclo[13.11.1.1²,¹⁰.0³,⁸.0⁴,²⁵.0¹⁹,²⁷.0²¹,²⁶.0¹⁴,²⁸]octacosa-1,3,5,7,10(28),11,13,15,17,19(27),21(26),22,24-tridecaene-9,20-dione	Hypericin	504.443	1-F12	1	Natural Products Library	548-04-9	EI-226	2mg/ml	DMSO	2865
	O=C1NC2=C(C=CC=C2)\C1=C1\NC2=C(C=CC=C2)C1=O	2-(2-oxo-1H-indol-3-ylidene)-1H-indol-3-one	Indirubin	262.263	1-G01	1	Natural Products Library	479-41-4	CC-206	2mg/ml	DMSO	2865
	[H][C@@]12C[C@@H](C)[C@]34C=C(OC(=O)C5=CC=CC=C5)[C@H](O)[C@@]3(O)[C@H](O)C(COC(=O)C3=CC=CC=C3)=C[C@]([H])(C4=O)[C@]1([H])C2(C)C	[(1S,4R,5S,6R,9S,10R,12R,14R)-3-(benzoyloxy)-4,5,6-trihydroxy-11,11,14-trimethyl-15-oxotetracyclo[7.5.1.0¹,⁵.0¹⁰,¹²]pentadeca-2,7-dien-7-yl]methyl benzoate	Ingenol 3,20-dibenzoate	558.618	1-G02	1	Natural Products Library	59086-90-7	PE-186	2mg/ml	DMSO	2865
	[H][C@]12CC3=CC=C(OC4=CC(C[C@@]5([H])N(C)CCC6=C5C(OC5=CC1=C(CCN2C)C=C5OC)=C(OC)C(OC)=C6)=CC=C4OC)C=C3	(1S,14R)-9,20,21,25-tetramethoxy-15,30-dimethyl-7,23-dioxa-15,30-diazaheptacyclo[22.6.2.2³,⁶.1⁸,¹².1¹⁴,¹⁸.0²⁷,³¹.0²²,³³]hexatriaconta-3,5,8(34),9,11,18(33),19,21,24(32),25,27(31),35-dodecaene	Isotetrandrine	622.75	1-G03	1	Natural Products Library	477-57-6	G-520	2mg/ml	DMSO	2865
	[H][C@@]12C[C@H](C)CN[C@@]1([H])[C@@H](C)[C@@]1(CC[C@]3([H])C(C(=O)[C@@]4([H])[C@@]3([H])CC=C3C[C@@H](O)CC[C@]43C)=C1C)O2	(2'R,3S,3'R,3'aS,6'S, 6aS,6bS,7'aR,11aS,11bR)- 2,3,3'a,4,4',5',6,6',6a, 6b,7,7',7'a,8,11a,11b- Hexadecahydro- 3-hydroxy- 3',6',10,11b- tetramethyl- spiro [9H-benzo [a] fluorene- 9,2'(3'H)- furo [3,2-b] pyridin]- 11(1H)- one	Jervine	425.603	1-G04	1	Natural Products Library	469-59-0	GR-337	2mg/ml	DMSO	2865
	CC(=C)[C@H]1CN[C@@H]([C@H]1CC(O)=O)C(O)=O	kainic acid	Kainic acid	213.23	1-G05	1	Natural Products Library	487-79-6	EA-123	2mg/ml	DMSO	2865
	COC1=CC(=O)OC(C1)\C=C\C1=CC=CC=C1	kawain	(±)-Kavain	230.259	1-G06	1	Natural Products Library	500-64-1	NA-136	2mg/ml	DMSO	2865
	BrC1=CC2=C(NC3=C2CC(=O)NC2=C3C=CC=C2)C=C1	14-bromo-8,18-diazatetracyclo[9.7.0.0²,⁷.0¹²,¹⁷]octadeca-1(11),2(7),3,5,12(17),13,15-heptaen-9-one	Kenpaulone	327.175	1-G07	1	Natural Products Library	142273-20-9	EI-310	2mg/ml	DMSO	2865
	CC1(C)CCC2=C(O1)C1=CC=CC=C1C(=O)C2=O	2,2-dimethyl-3H,4H-naphtho[1,2-b]pyran-5,6-dione	β-Lapachone	242.27	1-G08	1	Natural Products Library	4707-32-8	GR-308	2mg/ml	DMSO	2865
	[H][C@]1(CCC)CN(C)[C@@]([H])(C1)C(=O)N[C@H]([C@@H](C)O)[C@H]1O[C@H](SC)[C@H](O)[C@@H](O)[C@H]1O	(2S,4R)-N-[(1R,2R)-2-hydroxy-1-[(2R,3R,4S,5R,6R)-3,4,5-trihydroxy-6-(methylsulfanyl)oxan-2-yl]propyl]-1-methyl-4-propylpyrrolidine-2-carboxamide	Lincomycin	406.537	1-G09	1	Natural Products Library	154-21-2	A-240	2mg/ml	DMSO	2865
	[H][C@@]12N3CCC1=C[C@H](O)[C@@H](O)[C@@]2([H])C1=CC2=C(OCO2)C=C1C3	(1S,17S,18S,19S)-5,7-dioxa-12-azapentacyclo[10.6.1.0²,¹⁰.0⁴,⁸.0¹⁵,¹⁹]nonadeca-2,4(8),9,15-tetraene-17,18-diol	Lycorine	287.31	1-G10	1	Natural Products Library	476-28-8	GR-313	2mg/ml	DMSO	2865
	[H][C@]12[C@H](CCC=C1C=C[C@H](C)[C@@H]2CC[C@@H]1C[C@@H](O)CC(=O)O1)OC(=O)[C@@H](C)CC	(1S,7S,8S,8aR)-8-{2-[(2R,4R)-4-hydroxy-6-oxooxan-2-yl]ethyl}-7-methyl-1,2,3,7,8,8a-hexahydronaphthalen-1-yl (2S)-2-methylbutanoate	Mevastatin	390.513	1-G11	1	Natural Products Library	73573-88-3	G-233	2mg/ml	DMSO	2865
	OC(=O)\C=C\C1=CNC2=C1C=CC=C2	(2E)-3-(1H-indol-3-yl)prop-2-enoic acid	3-Beta-Indoleacrylic acid	187.195	1-G12	1	Natural Products Library	1204-06-4	NP-565	2mg/ml	DMSO	2865
	[H][C@](N)(CN1C=CC(=O)C(O)=C1)C(O)=O	mimosine	L-Mimosine	198.176	1-H01	1	Natural Products Library	500-44-7	CC-102	2mg/ml	DMSO	2865
	[H][C@]1(CC2=CC3=CC(OC4CC(OC5CC(O)C(O)C(C)O5)C(O)C(C)O4)=C(C)C(O)=C3C(O)=C2C(=O)[C@H]1OC1CC(OC2CC(OC3CC(C)(O)C(O)C(C)O3)C(O)C(C)O2)C(O)C(C)O1)[C@H](OC)C(=O)[C@@H](O)[C@@H](C)O	plicamycin	Mithramycin A	1085.15	1-H02	1	Natural Products Library	18378-89-7	GR-305	2mg/ml	DMSO	2865
	[Na+].[H][C@@]1(C[C@H](C)[C@@]([H])(O1)[C@]1(CC)CC[C@@]([H])(O1)[C@]1(C)CC[C@]2(C[C@H](O)[C@@H](C)[C@]([H])(O2)[C@@H](C)[C@@H](OC)C(C)C([O-])=O)O1)[C@@]1([H])O[C@@](O)(CO)[C@H](C)C[C@@H]1C	sodium (3R,4S)-4-[(2S,5R,7S,8R,9S)-2-[(2R,5S)-5-ethyl-5-[(2R,3S,5R)-5-[(3S,5R,6R)-6-hydroxy-6-(hydroxymethyl)-3,5-dimethyloxan-2-yl]-3-methyloxolan-2-yl]oxolan-2-yl]-9-hydroxy-2,8-dimethyl-1,6-dioxaspiro[4.5]decan-7-yl]-3-methoxy-2-methylpentanoate	Monensin	692.853	1-H03	1	Natural Products Library	22373-78-0	A-248	2mg/ml	DMSO	2865
	COC1=C(C\C=C(/C)CCC(O)=O)C(O)=C2C(=O)OCC2=C1C	mycophenolic acid	Mycophenolic acid	320.337	1-H04	1	Natural Products Library	24280-93-1	A-249	2mg/ml	DMSO	2865
	CCCCCCC(=O)CCCCCC\C=C\C[C@@H](O)[C@H](O)[C@@](N)(CO)C(O)=O	(2S,3R,4R,6E)-2-amino-3,4-dihydroxy-2-(hydroxymethyl)-14-oxoicos-6-enoic acid	Myriocin	401.538	1-H05	1	Natural Products Library	35891-70-4	SL-226	2mg/ml	DMSO	2865
	NC[C@@H]1OC(O[C@@H]2[C@@H](CO)O[C@@H](O[C@@H]3[C@@H](O)[C@H](N)C[C@H](N)[C@H]3O[C@H]3O[C@H](CN)[C@@H](O)[C@H](O)[C@H]3N)[C@@H]2O)[C@H](N)[C@@H](O)[C@@H]1O	(2R,3S,4R,5R,6R)-5-amino-2-(aminomethyl)-6-{[(1R,2R,3S,4R,6S)-4,6-diamino-2-{[(2S,3R,4S,5R)-4-{[(3R,4R,5S,6S)-3-amino-6-(aminomethyl)-4,5-dihydroxyoxan-2-yl]oxy}-3-hydroxy-5-(hydroxymethyl)oxolan-2-yl]oxy}-3-hydroxycyclohexyl]oxy}oxane-3,4-diol	Neomycin	614.644	1-H06	1	Natural Products Library	1405-10-3	EI-180	2mg/ml	DMSO	2865
	[H][C@@]1(C[C@H](C)[C@@]([H])(O1)[C@]1(C)CC[C@@]([H])(O1)[C@]1(C)C[C@@H](C)[C@]2(O1)O[C@]([H])(C[C@@]1([H])CC[C@H](C)[C@@]([H])(O1)[C@@H](C)C(=O)O[Na])C[C@@H](OC)[C@H]2C)[C@@]1([H])O[C@@](O)(CO)[C@H](C)C[C@@H]1C	sodium (2R)-2-[(2R,3S,6R)-6-{[(2S,4R,5R,7R,9R,10R)-2-[(2R,5S)-5-[(2R,3S,5R)-5-[(3S,5R,6R)-6-hydroxy-6-(hydroxymethyl)-3,5-dimethyloxan-2-yl]-3-methyloxolan-2-yl]-5-methyloxolan-2-yl]-9-methoxy-2,4,10-trimethyl-1,6-dioxaspiro[4.5]decan-7-yl]methyl}-3-methyloxan-2-yl]propanoate	Nigericin·Na	746.943	1-H07	1	Natural Products Library	28380-24-7	CA-421	2mg/ml	DMSO	2865
	[H][C@]1(C[C@H](C)O)O[C@@]2(CC[C@H]1C)O[C@]1([H])CC[C@]([H])(CC)\C=C\C=C\C[C@H](C)[C@@H](O)[C@](C)(O)C(=O)[C@H](C)[C@@H](O)[C@H](C)C(=O)[C@H](C)[C@@H](O)[C@H](C)\C=C\C(=O)O[C@@]([H])([C@H]1C)[C@H]2C	(1S,4E,5'R,6R,6'R,7S,8R,10S,11S,12R,14S,15R,16S,18E,20E,22S,25R,27S,28R,29S)-22-ethyl-7,11,14,15-tetrahydroxy-6'-[(2S)-2-hydroxypropyl]-5',6,8,10,12,14,16,28,29-nonamethyl-2,26-dioxaspiro[bicyclo[23.3.1]nonacosane-27,2'-oxane]-4,18,20-triene-3,9,13-trione	Oligomycin A	791.062	1-H08	1	Natural Products Library	579-13-5	CM-111	2mg/ml	DMSO	2865
	[H][C@@]1(CC[C@]2(O)[C@]3([H])CC[C@]4(O)C[C@H](C[C@@H](O)[C@]4(CO)[C@@]3([H])[C@H](O)C[C@]12C)O[C@@H]1O[C@@H](C)[C@H](O)[C@@H](O)[C@H]1O)C1=CC(=O)OC1	4-[(1S,2R,3R,5S,7S,10R,11S,14R,15R,17R)-3,7,11,17-tetrahydroxy-2-(hydroxymethyl)-15-methyl-5-{[(2R,3R,4R,5R,6S)-3,4,5-trihydroxy-6-methyloxan-2-yl]oxy}tetracyclo[8.7.0.0²,⁷.0¹¹,¹⁵]heptadecan-14-yl]-5H-furan-2-one	(-)-Ouabain	584.653	1-H09	1	Natural Products Library	11018-89-6	CM-109	2mg/ml	DMSO	2865
	C\C1=C/CC[C@@]2(C)O[C@@H]2[C@H]2OC(=O)C(=C)[C@@H]2CC1	(1S,2R,4R,7E,11S)-4,8-dimethyl-12-methylidene-3,14-dioxatricyclo[9.3.0.0²,⁴]tetradec-7-en-13-one	Parthenolide	248.317	1-H10	1	Natural Products Library	20554-84-1	T-113	2mg/ml	DMSO	2865
	CC(=C)[C@H]1CCC(=CC1)C(O)=O	(4S)-4-(prop-1-en-2-yl)cyclohex-1-ene-1-carboxylic acid	Perillic acid	166.217	1-H11	1	Natural Products Library	7694-45-3	G-210	2mg/ml	DMSO	2865
	OC1=CC=C(CCC(=O)C2=C(O)C=C(O)C=C2O)C=C1	phloretin	Phloretin	274.269	1-H12	1	Natural Products Library	60-82-2	EI-154	2mg/ml	DMSO	2865
	[H][C@]12[C@]3([H])C=C(CO)C[C@]4(O)C(=O)C(C)=C[C@@]4([H])[C@@]3(O)[C@H](C)[C@@H](OC(=O)CCC)[C@@]1(OC(=O)CCC)C2(C)C	(1S,2S,6R,10S,11R,13S,14R,15R)-14-(butanoyloxy)-1,6-dihydroxy-8-(hydroxymethyl)-4,12,12,15-tetramethyl-5-oxotetracyclo[8.5.0.0²,⁶.0¹¹,¹³]pentadeca-3,8-dien-13-yl butanoate	Phorbol 12,13-dibutyrate	504.612	2-A01	2	Natural Products Library	37558-16-0	PE-135	2mg/ml	DMSO	2865
	C[C@H]1CCC2=C1C[C@@H](CC[C@@H]2C)C(C)(C)O	guaiol	(-)-Guaiol	222.366	2-A02	2	Natural Products Library	489-86-1	NP-531	2mg/ml	DMSO	2865
	[H][C@]12[C@]3([H])C=C(CO)C[C@]4(O)C(=O)C(C)=C[C@@]4([H])[C@@]3(O)[C@H](C)[C@@H](OC(=O)CCCCCCCCCCCCC)[C@@]1(OC(C)=O)C2(C)C	(1S,2S,6R,10S,11R,13S,14R,15R)-13-(acetyloxy)-1,6-dihydroxy-8-(hydroxymethyl)-4,12,12,15-tetramethyl-5-oxotetracyclo[8.5.0.0²,⁶.0¹¹,¹³]pentadeca-3,8-dien-14-yl tetradecanoate	Phorbol 12-myristate 13-acetate	616.825	2-A03	2	Natural Products Library	16561-29-8	PE-160	2mg/ml	DMSO	2865
	[H][C@]12[C@]3([H])C=C(CO)C[C@@]4(O)C(=O)C(C)=C[C@@]4([H])[C@@]3(O)[C@H](C)[C@@H](OC(=O)CCCCCCCCCCCCC)[C@@]1(OC(C)=O)C2(C)C	(1S,2S,6S,10S,11R,13S,14R,15R)-13-(acetyloxy)-1,6-dihydroxy-8-(hydroxymethyl)-4,12,12,15-tetramethyl-5-oxotetracyclo[8.5.0.0²,⁶.0¹¹,¹³]pentadeca-3,8-dien-14-yl tetradecanoate	4α-Phorbol 12-myristate 13-acetate	616.825	2-A04	2	Natural Products Library	63597-44-4	PE-162	2mg/ml	DMSO	2865
	CCCCCCCCCCCCCC[C@@H](O)[C@@H](O)[C@@H](N)CO	(2S,3S,4R)-2-aminooctadecane-1,3,4-triol	Phytosphingosine	317.507	2-A05	2	Natural Products Library	554-62-1	SL-150	2mg/ml	DMSO	2865
	OC1=CC(O)=CC(\C=C\C2=CC=C(O)C(O)=C2)=C1	piceatannol	Piceatannol	244.243	2-A06	2	Natural Products Library	10083-24-6	EI-271	2mg/ml	DMSO	2865
	CCCCC[C@H](O)\C=C\[C@H]1C=CC(=O)[C@@H]1CCCCCCC(O)=O	prostaglandin A1	Prostaglandin A1	336.466	2-A07	2	Natural Products Library	14152-28-4	PG-001	2mg/ml	DMSO	2865
	CCCCC[C@H](O)\C=C\C1=C(CCCCCCC(O)=O)C(=O)CC1	prostaglandin B1	Prostaglandin B1	336.466	2-A08	2	Natural Products Library	13345-51-2	PG-003	2mg/ml	DMSO	2865
	CCCCC[C@H](O)\C=C\[C@H]1[C@H](O)CC(=O)[C@@H]1CCCCCCC(O)=O	Muse	Prostaglandin E1	354.481	2-A09	2	Natural Products Library	745-65-3	PG-006	2mg/ml	DMSO	2865
	CCCCC[C@H](O)\C=C\[C@H]1[C@H](O)CC(=O)[C@@H]1C\C=C/CCCC(O)=O	prostaglandin E2	Prostaglandin E2	352.465	2-A10	2	Natural Products Library	363-24-6	PG-007	2mg/ml	DMSO	2865
	CCCCC[C@H](O)\C=C\[C@H]1[C@H](O)C[C@H](O)[C@@H]1C\C=C/CCCC(O)=O	prostaglandin F2Î±	Prostaglandin F2α	354.481	2-A11	2	Natural Products Library	38562-01-5	PG-008	2mg/ml	DMSO	2865
	[H][C@]12CC[C@@]34C[C@@H](CC[C@@]3([H])[C@]1(C)C=CC1=C2C=CO1)[C@@](O)(COC(C)=O)C4	[(1S,4S,12S,13R,16R,17R)-17-hydroxy-12-methyl-8-oxapentacyclo[14.2.1.0¹,¹³.0⁴,¹².0⁵,⁹]nonadeca-5(9),6,10-trien-17-yl]methyl acetate	Kahweol Acetate	356.455	2-A12	2	Natural Products Library	81760-47-6	NP-577	2mg/ml	DMSO	2865
	[H][C@](N)(CN1OC(=O)NC1=O)C(O)=O	quisqualate	Quisqualic acid	189.126	2-B01	2	Natural Products Library	52809-07-1	EA-132	2mg/ml	DMSO	2865
	[H][C@@]12C[C@@H](C)OC(=O)C3=C(CC(=O)\C=C\C=C/[C@@]1([H])O2)C(Cl)=C(O)C=C3O	(4R,6R,8R,9Z,11E)-16-chloro-17,19-dihydroxy-4-methyl-3,7-dioxatricyclo[13.4.0.0⁶,⁸]nonadeca-1(15),9,11,16,18-pentaene-2,13-dione	Radicicol	364.777	2-B02	2	Natural Products Library	12772-57-5	EI-285	2mg/ml	DMSO	2865
	[H][C@@]12CC[C@@H](C)[C@@](O)(O1)C(=O)C(=O)N1CCCC[C@@]1([H])C(=O)OC(CC(=O)[C@H](C)\C=C(C)\[C@@H](O)[C@@H](OC)C(=O)[C@H](C)C[C@H](C)\C=C\C=C\C=C(C)\[C@H](C2)OC)[C@H](C)C[C@H]1CC[C@H](O)[C@H](C1)OC	(1R,9S,15R,16E,18R,19R,21R,23S,24E,26E,28E,30S,32S,35R)-1,18-dihydroxy-12-[(2R)-1-[(1R,3S,4S)-4-hydroxy-3-methoxycyclohexyl]propan-2-yl]-19,30-dimethoxy-15,17,21,23,29,35-hexamethyl-11,36-dioxa-4-azatricyclo[30.3.1.0⁴,⁹]hexatriaconta-16,24,26,28-tetraene-2,3,10,14,20-pentone	Rapamycin	914.172	2-B03	2	Natural Products Library	53123-88-9	A-275	2mg/ml	DMSO	2865
	Cl.[H][C@]12CC[C@H](O)[C@@H](C(=O)OC)[C@@]1([H])C[C@]1([H])N(CCC3=C1NC1=C3C=CC=C1)C2	methyl (1S,15S,18S,19S,20S)-18-hydroxy-3,13-diazapentacyclo[11.8.0.0²,¹⁰.0⁴,⁹.0¹⁵,²⁰]henicosa-2(10),4(9),5,7-tetraene-19-carboxylate hydrochloride	Rauwolscine	390.904	2-B04	2	Natural Products Library	6211-32-1	AR-106	2mg/ml	DMSO	2865
	OC1=CC=C(\C=C\C2=CC(O)=CC(O)=C2)C=C1	resveratrol	Resveratrol	228.243	2-B05	2	Natural Products Library	501-36-0	FR-104	2mg/ml	DMSO	2865
	CC(/C=C/C1=C(C)CCCC1(C)C)=C\C=C\C(C)=C\C(O)=O	retin-A	All trans retinoic acid	300.435	2-B06	2	Natural Products Library	302-79-4	GR-100	2mg/ml	DMSO	2865
	CC(/C=C/C1=C(C)CCCC1(C)C)=C\C=C\C(C)=C/C(O)=O	(2Z,4E,6E,8E)-3,7-dimethyl-9-(2,6,6-trimethylcyclohex-1-en-1-yl)nona-2,4,6,8-tetraenoic acid	13-cis-Retinoic acid	300.435	2-B07	2	Natural Products Library	4759-48-2	GR-102	2mg/ml	DMSO	2865
	CC(\C=C\C1=C(C)CCCC1(C)C)=C\C=C\C(C)=C\C(O)=O	9-cis-retinoic acid	9-cis-Retinoic acid	300.435	2-B08	2	Natural Products Library	5300-03-8	GR-101	2mg/ml	DMSO	2865
	CO[C@H]1\C=C\O[C@@]2(C)OC3=C(C)C(O)=C4C(O)=C(NC(=O)\C(C)=C/C=C/[C@H](C)[C@H](O)[C@@H](C)[C@@H](O)[C@@H](C)[C@H](OC(C)=O)[C@@H]1C)C(\C=N\N1CCN(C)CC1)=C(O)C4=C3C2=O	(7S,9E,11S,12R,13S,14R,15R,16R,17S,18S,19E,21Z)-2,15,17,27,29-pentahydroxy-11-methoxy-3,7,12,14,16,18,22-heptamethyl-26-[(E)-N-(4-methylpiperazin-1-yl)carboximidoyl]-6,23-dioxo-8,30-dioxa-24-azatetracyclo[23.3.1.1⁴,⁷.0⁵,²⁸]triaconta-1,3,5(28),9,19,21,25(29),26-octaen-13-yl acetate	Rifampicin	822.94	2-B09	2	Natural Products Library	13292-46-1	GR-306	2mg/ml	DMSO	2865
	[H][C@](CC1=CC=C(O)C(O)=C1)(OC(=O)\C=C\C1=CC(O)=C(O)C=C1)C(O)=O	(2R)-3-(3,4-dihydroxyphenyl)-2-{[(2E)-3-(3,4-dihydroxyphenyl)prop-2-enoyl]oxy}propanoic acid	Rosmarinic acid	360.315	2-B10	2	Natural Products Library	20283-92-5	EI-291	2mg/ml	DMSO	2865
	[H][C@@]12COC3=C(C=C(OC)C(OC)=C3)[C@]1([H])C(=O)C1=C(O2)C2=C(O[C@H](C2)C(C)=C)C=C1	(1S,6R,13S)-16,17-dimethoxy-6-(prop-1-en-2-yl)-2,7,20-trioxapentacyclo[11.8.0.0³,¹¹.0⁴,⁸.0¹⁴,¹⁹]henicosa-3(11),4(8),9,14(19),15,17-hexaen-12-one	Rotenone	394.417	2-B11	2	Natural Products Library	83-79-4	ALX-350-360	2mg/ml	DMSO	2865
	CC(=O)C1=C(O)C(C)=C(O)C(CC2=C(O)C3=C(OC(C)(C)C=C3)C(C(=O)\C=C\C3=CC=CC=C3)=C2O)=C1O	rottlerin	Rottlerin	516.538	2-B12	2	Natural Products Library	82-08-6	ALX-350-075	2mg/ml	DMSO	2865
	CC(C)[C@]1(O)[C@@H](OC(=O)C2=CC=CN2)[C@@]2(O)[C@@]3(C)C[C@]4(O)O[C@@]5([C@H](O)[C@@H](C)CC[C@]35O)[C@@]2(O)[C@@]14C	(1R,2R,3S,6S,7S,9S,10R,11R,12R,13S,14R)-2,6,9,11,13,14-hexahydroxy-11-isopropyl-3,7,10-trimethyl-15-oxapentacyclo[7.5.1.0¹,⁶.0⁷,¹³.0¹⁰,¹⁴]pentadecan-12-yl 1H-pyrrole-2-carboxylate	Ryanodine	493.547	2-C01	2	Natural Products Library	15662-33-6	CA-450	2mg/ml	DMSO	2865
	CC(C)=CC[C@@H](O)C1=CC(=O)C2=C(O)C=CC(O)=C2C1=O	5,8-dihydroxy-2-[(1R)-1-hydroxy-4-methylpent-3-en-1-yl]naphthalene-1,4-dione	Shikonin	288.295	2-C02	2	Natural Products Library	517-89-5	CT-115	2mg/ml	DMSO	2865
	[H][C@@]12O[C@H](C)CC(=O)[C@]1(O)O[C@]1([H])[C@@H](NC)[C@@H](O)[C@@H](NC)[C@H](O)[C@@]1([H])O2	(1R,3S,5R,8R,10R,11S,12S,13R,14S)-8,12,14-trihydroxy-5-methyl-11,13-bis(methylamino)-2,4,9-trioxatricyclo[8.4.0.0³,⁸]tetradecan-7-one	Spectinomycin	332.35	2-C03	2	Natural Products Library	1695-77-8	A-281	2mg/ml	DMSO	2865
	[H][C@@]12[C@H](O)[C@H](O)CN1CCC[C@H]2O	tridolgosir	Swainsonine	173.21	2-C04	2	Natural Products Library	72741-87-8	S-112	2mg/ml	DMSO	2865
	CC1=COC2=C1C(=O)C(=O)C1=C2C=CC2=C1CCCC2(C)C	6,6,14-trimethyl-12-oxatetracyclo[8.7.0.0²,⁷.0¹¹,¹⁵]heptadeca-1(10),2(7),8,11(15),13-pentaene-16,17-dione	Tanshinone IIA	294.344	2-C05	2	Natural Products Library	568-73-0	GR-336	2mg/ml	DMSO	2865
	CC(=O)O[C@@H]1C2=C(C)[C@H](C[C@@](O)([C@@H](OC(=O)C3=CC=CC=C3)C3[C@@]4(CO[C@@H]4C[C@H](O)[C@@]3(C)C1=O)OC(C)=O)C2(C)C)OC(=O)[C@H](O)[C@@H](NC(=O)C1=CC=CC=C1)C1=CC=CC=C1	(1S,2S,4S,7R,9S,10S,12R,15S)-4,12-bis(acetyloxy)-1,9-dihydroxy-15-{[(2R,3S)-2-hydroxy-3-phenyl-3-(phenylformamido)propanoyl]oxy}-10,14,17,17-tetramethyl-11-oxo-6-oxatetracyclo[11.3.1.0³,¹⁰.0⁴,⁷]heptadec-13-en-2-yl benzoate	Taxol	853.906	2-C06	2	Natural Products Library	33069-62-6	T-104	2mg/ml	DMSO	2865
	[H][C@]12CC3=CC=C(OC4=CC(C[C@]5([H])N(C)CCC6=C5C(OC5=CC1=C(CCN2C)C=C5OC)=C(OC)C(OC)=C6)=CC=C4OC)C=C3	(1S,14S)-9,20,21,25-tetramethoxy-15,30-dimethyl-7,23-dioxa-15,30-diazaheptacyclo[22.6.2.2³,⁶.1⁸,¹².1¹⁴,¹⁸.0²⁷,³¹.0²²,³³]hexatriaconta-3,5,8(34),9,11,18(33),19,21,24(32),25,27(31),35-dodecaene	Tetrandrine	622.75	2-C07	2	Natural Products Library	518-34-3	CA-260	2mg/ml	DMSO	2865
	[H][C@]12[C@H](OC(=O)CCCCCCC)[C@@H](OC(=O)C(\C)=C/C)C(C)=C1[C@@H]1OC(=O)[C@@](C)(O)[C@@]1(O)[C@H](C[C@]2(C)OC(C)=O)OC(=O)CCC	thapsigargin	Thapsigargin	650.754	2-C08	2	Natural Products Library	67526-95-8	PE-180	2mg/ml	DMSO	2865
	[H][C@]12C[C@@]3([H])[C@]4([H])CC[C@@]5([H])C[C@@H](O)CC[C@]5(C)[C@@]4([H])CC[C@]3(C)[C@@]1([H])[C@H](C)[C@]1(CC[C@H](C)CN1)O2	(1R,2S,4S,5'S,6S,7S,8R,9S,12S,13S,16S,18S)-5',7,9,13-tetramethyl-5-oxaspiro[pentacyclo[10.8.0.0²,⁹.0⁴,⁸.0¹³,¹⁸]icosane-6,2'-piperidine]-16-ol	Tomatidine	415.652	2-C09	2	Natural Products Library	77-59-8	GR-335	2mg/ml	DMSO	2865
	COC1CC(O[C@H]2[C@H](C)[C@@H](OC3OC(C)CC(C3OC(C)=O)N(C)C)[C@@H](C)C[C@]3(CO3)C(=O)[C@H](C)[C@@H](OC(C)=O)[C@@H](C)[C@@H](C)OC(=O)[C@H]2C)OC(C)C1OC(C)=O	(3S,5R,6S,7S,8R,11S,12S,13R,14S,15S)-14-{[3-(acetyloxy)-4-(dimethylamino)-6-methyloxan-2-yl]oxy}-12-{[5-(acetyloxy)-4-methoxy-6-methyloxan-2-yl]oxy}-5,7,8,11,13,15-hexamethyl-4,10-dioxo-1,9-dioxaspiro[2.13]hexadecan-6-yl acetate	Troleandomycin	813.968	2-C10	2	Natural Products Library	2751-09-9	EI-249	2mg/ml	DMSO	2865
	[H]C(O)(CC1OC(OC2OC(CO)C(O)C(O)C2NC(C)=O)C(NC(=O)\C=C/CCCCCCCCCC(C)C)C(O)C1O)C1OC([H])(N2C=CC(=O)NC2=O)C([H])(O)C1([H])O	(2Z)-N-(6-{2-[5-(2,4-dioxo-3H-pyrimidin-1-yl)-3,4-dihydroxyoxolan-2-yl]-2-hydroxyethyl}-2-{[3-acetamido-4,5-dihydroxy-6-(hydroxymethyl)oxan-2-yl]oxy}-4,5-dihydroxyoxan-3-yl)-13-methyltetradec-2-enamide	Tunicamycin B	830.916	2-C11	2	Natural Products Library	11089-65-9	CC-104	2mg/ml	DMSO	2865
	[H][C@@]12[C@@H](C)[C@H](C)CC[C@@]1(CC[C@]1(C)C2=CC[C@]2([H])[C@@]3(C)CC[C@H](O)C(C)(C)[C@]3([H])CC[C@@]12C)C(O)=O	ursolic acid	Ursolic acid	456.7	2-C12	2	Natural Products Library	77-52-1	CT-105	2mg/ml	DMSO	2865
	CC(C)[C@H]1NC(=O)[C@H](OC(=O)[C@@H](NC(=O)[C@H](C)OC(=O)[C@H](NC(=O)[C@H](OC(=O)[C@@H](NC(=O)[C@H](C)OC(=O)[C@H](NC(=O)[C@H](OC(=O)[C@@H](NC(=O)[C@H](C)OC1=O)C(C)C)C(C)C)C(C)C)C(C)C)C(C)C)C(C)C)C(C)C)C(C)C	(3R,6R,9S,12S,15R,18R,21S,24S,27R,30R,33S,36S)-3,6,9,15,18,21,27,30,33-nonaisopropyl-12,24,36-trimethyl-1,7,13,19,25,31-hexaoxa-4,10,16,22,28,34-hexaazacyclohexatriacontane-2,5,8,11,14,17,20,23,26,29,32,35-dodecone	Valinomycin	1111.32	2-D01	2	Natural Products Library	2001-95-8	KC-140	2mg/ml	DMSO	2865
	[H][C@@]12C[C@@]3(O)[C@H](OC(=O)C4=CC=CC=C4)[C@]1([H])[C@@](OC(C)=O)(C1[C@H](OC)[C@@]4([H])[C@]22[C@@H]1N(CC)C[C@]4(COC)[C@H](O)C[C@@H]2OC)[C@@H](O)[C@@H]3OC	(1S,2R,3R,4R,5R,6S,7S,8R,10R,13R,14R,16S,17S,18R)-8-(acetyloxy)-11-ethyl-5,7,14-trihydroxy-6,16,18-trimethoxy-13-(methoxymethyl)-11-azahexacyclo[7.7.2.1²,⁵.0¹,¹⁰.0³,⁸.0¹³,¹⁷]nonadecan-4-yl benzoate	Aconitine	645.737	2-D02	2	Natural Products Library	302-27-2	AC-126	2mg/ml	DMSO	2865
	[H][C@@]12CC[C@@]3([H])[C@]4(O)C[C@H](O)[C@@]5(O)[C@@]([H])(CN6C[C@@H](C)CC[C@@]6([H])[C@@]5(C)O)[C@]4(O)C[C@@]33O[C@]1(O)[C@H](CC[C@@]23C)OC(=O)C1=CC=C(OC)C(OC)=C1	(1R,2S,6S,9S,10R,11S,12S,14R,15S,18S,19S,22S,23S,25R)-1,10,11,12,14,23-hexahydroxy-6,10,19-trimethyl-24-oxa-4-azaheptacyclo[12.12.0.0²,¹¹.0⁴,⁹.0¹⁵,²⁵.0¹⁸,²³.0¹⁹,²⁵]hexacosan-22-yl 3,4-dimethoxybenzoate	Veratridine	673.79	2-D03	2	Natural Products Library	71-62-5	NA-125	2mg/ml	DMSO	2865
	OS(O)(=O)=O.[H][C@@]12N3CC[C@@]11C4=C(C=C(OC)C(=C4)[C@H]4[C@@H]5C[N@@](C[C@](O)(CC)C5)CCC5=C(NC6=C5C=CC=C6)C4C(=O)OC)N(C)[C@@]1([H])[C@](O)([C@H](OC(C)=O)[C@]2(CC)C=CC3)C(=O)OC	methyl (1R,9R,10S,11R,12R,19R)-11-(acetyloxy)-12-ethyl-4-[(1S,14S,15R)-17-ethyl-17-hydroxy-13-(methoxycarbonyl)-1,11-diazatetracyclo[13.3.1.0⁴,¹².0⁵,¹⁰]nonadeca-4(12),5(10),6,8-tetraen-14-yl]-10-hydroxy-5-methoxy-8-methyl-8,16-diazapentacyclo[10.6.1.0¹,⁹.0²,⁷.0¹⁶,¹⁹]nonadeca-2(7),3,5,13-tetraene-10-carboxylate; sulfuric acid	Vinblastine sulfate	909.053	2-D04	2	Natural Products Library	143-67-9	T-116	2mg/ml	DMSO	2865
	OS(O)(=O)=O.[H][C@@]12N3CC[C@@]11C4=C(C=C(OC)C(=C4)[C@H]4[C@@H]5C[N@@](C[C@](O)(CC)C5)CCC5=C(NC6=C5C=CC=C6)[C@@H]4C(=O)OC)N(C=O)[C@@]1([H])[C@](O)([C@H](OC(C)=O)[C@]2(CC)C=CC3)C(=O)OC	methyl (1R,9R,11R,12R,19R)-11-(acetyloxy)-12-ethyl-4-[(1S,13R,14S,15R)-17-ethyl-17-hydroxy-13-(methoxycarbonyl)-1,11-diazatetracyclo[13.3.1.0⁴,¹².0⁵,¹⁰]nonadeca-4(12),5(10),6,8-tetraen-14-yl]-8-formyl-10-hydroxy-5-methoxy-8,16-diazapentacyclo[10.6.1.0¹,⁹.0²,⁷.0¹⁶,¹⁹]nonadeca-2(7),3,5,13-tetraene-10-carboxylate; sulfuric acid	Vincristine sulfate	923.036	2-D05	2	Natural Products Library	2068-78-2	T-117	2mg/ml	DMSO	2865
	[H][C@]12N3CCC[C@@]1(CC)C=C(N1C4=C(C=CC=C4)C(CC3)=C21)C(=O)OCC	ethyl (15S,19S)-15-ethyl-1,11-diazapentacyclo[9.6.2.0²,⁷.0⁸,¹⁸.0¹⁵,¹⁹]nonadeca-2(7),3,5,8(18),16-pentaene-17-carboxylate	Vinpocetin	350.454	2-D06	2	Natural Products Library	42971-09-5	PD-185	2mg/ml	DMSO	2865
	COC1=CC(O)=C2C3=C(C4=C(O3)C=C(O)C(O)=C4)C(=O)OC2=C1	3,13,14-trihydroxy-5-methoxy-8,17-dioxatetracyclo[8.7.0.0²,⁷.0¹¹,¹⁶]heptadeca-1(10),2,4,6,11(16),12,14-heptaen-9-one	Wedelolactone	314.246	2-D07	2	Natural Products Library	524-12-9	EI-316	2mg/ml	DMSO	2865
	[H][C@@]12CCC(=O)[C@@]1(C)C[C@@H](OC(C)=O)C1=C2C(=O)C2=C3C(=CO2)C(=O)O[C@H](COC)[C@]13C	(1R,3R,5S,9R,18S)-18-(methoxymethyl)-1,5-dimethyl-6,11,16-trioxo-13,17-dioxapentacyclo[10.6.1.0²,¹⁰.0⁵,⁹.0¹⁵,¹⁹]nonadeca-2(10),12(19),14-trien-3-yl acetate	Wortmannin	428.432	2-D08	2	Natural Products Library	19545-26-7	ST-415	2mg/ml	DMSO	2865
	OC1=CC=C(C=C1)C1=CC(=O)C2=C(O)C=C(O)C=C2O1	chamomile	Apigenin	270.237	2-D09	2	Natural Products Library	520-36-5	EI-345	2mg/ml	DMSO	2865
	Br.COC(=O)C1=CCCN(C)C1	methyl 1-methyl-5,6-dihydro-2H-pyridine-3-carboxylate hydrobromide	Arecoline·HBr	236.106	2-D10	2	Natural Products Library	300-08-3	AC-784	2mg/ml	DMSO	2865
	[H]O[H].OS(O)(=O)=O.CN1C2CCC1CC(C2)OC(=O)C(CO)C1=CC=CC=C1.CN1C2CCC1CC(C2)OC(=O)C(CO)C1=CC=CC=C1	bis(8-methyl-8-azabicyclo[3.2.1]octan-3-yl 3-hydroxy-2-phenylpropanoate) sulfuric acid hydrate	Atropine sulfate	694.833	2-D11	2	Natural Products Library	55-48-1	AC-735	2mg/ml	DMSO	2865
	Cl.Cl.COC1=CC2=C3C=C1OC1=C(OC)C(OC)=CC4=C1[C@@H](CC1=CC=C(O)C(OC5=CC=C(C[C@@H]3N(C)CC2)C=C5)=C1)N(C)CC4	(1S,14R)-20,21,25-trimethoxy-15,30-dimethyl-7,23-dioxa-15,30-diazaheptacyclo[22.6.2.2³,⁶.1⁸,¹².1¹⁴,¹⁸.0²⁷,³¹.0²²,³³]hexatriaconta-3,5,8(34),9,11,18(33),19,21,24(32),25,27(31),35-dodecaen-9-ol dihydrochloride	Berbamine·2HCl	681.645	2-D12	2	Natural Products Library	6078-17-7	NP-403	2mg/ml	DMSO	2865
	[H][C@]1(OC(=O)C2=C1C=CC1=C2OCO1)[C@@]1([H])N(C)CCC2=C1C=C1OCOC1=C2	10-[(5S)-6-methyl-2H,5H,7H,8H-[1,3]dioxolo[4,5-g]isoquinolin-5-yl]-3,5,11-trioxatricyclo[7.3.0.0²,⁶]dodeca-1(9),2(6),7-trien-12-one	(+)-Bicuculline	367.352	2-E01	2	Natural Products Library	485-49-4	NP-031	2mg/ml	DMSO	2865
	[H][C@]12CC[C@]3([H])[C@]([H])(CC[C@]4(C)[C@@H](CC[C@@]34O)C3=COC(=O)C=C3)[C@@]1(C)CC[C@H](O)C2	5-[(1S,2S,5S,7R,10R,11R,14R,15R)-5,11-dihydroxy-2,15-dimethyltetracyclo[8.7.0.0²,⁷.0¹¹,¹⁵]heptadecan-14-yl]pyran-2-one	Bufalin	386.524	2-E02	2	Natural Products Library	465-21-4	AP-303	2mg/ml	DMSO	2865
	[H][C@@]12N3C4=C(C=C(OC)C(OC)=C4)[C@@]11CCN4CC5=CCO[C@@]([H])(CC3=O)[C@]2([H])[C@@]5([H])C[C@@H]14	(1R,11S,18S,20R,21R,22S)-4,5-dimethoxy-12-oxa-8,17-diazaheptacyclo[15.5.2.0¹,¹⁸.0²,⁷.0⁸,²².0¹¹,²¹.0¹⁵,²⁰]tetracosa-2(7),3,5,14-tetraen-9-one	Brucine-N-oxide	394.464	2-E03	2	Natural Products Library	357-57-3	NP-038	2mg/ml	DMSO	2865
	OC1=CC=C(C(=O)\C=C\C2=CC(O)=C(O)C=C2)C(O)=C1	(2E)-1-(2,4-dihydroxyphenyl)-3-(3,4-dihydroxyphenyl)prop-2-en-1-one	Butein	272.253	2-E04	2	Natural Products Library	487-52-5	NP-040	2mg/ml	DMSO	2865
	[H][C@@]12C=CO[C@@H](O[C@]3([H])O[C@H](CO)[C@@H](O)[C@H](O)[C@H]3O)[C@]1([H])[C@@]1(CO)O[C@H]1[C@H]2O	(2S,3R,4S,5S,6R)-2-{[(1S,2S,4S,5S,6R,10S)-5-hydroxy-2-(hydroxymethyl)-3,9-dioxatricyclo[4.4.0.0²,⁴]dec-7-en-10-yl]oxy}-6-(hydroxymethyl)oxane-3,4,5-triol	Catalpol	362.329	2-E05	2	Natural Products Library	2415-24-9	NP-046	2mg/ml	DMSO	2865
	OC1=CC(O)=C2C(=O)C=C(OC2=C1)C1=CC=CC=C1	chrysin	Chrysine	254.238	2-E06	2	Natural Products Library	480-40-0	NP-051	2mg/ml	DMSO	2865
	Cl.[H]O[H].[H]O[H].C1CN2CC3=CC=CC=C3N=C2C1	1H,2H,3H,9H-pyrrolo[2,1-b]quinazoline dihydrate hydrochloride	Desoxypeganine	244.718	2-E07	2	Natural Products Library	61939-05-7	NP-073	2mg/ml	DMSO	2865
	[H][C@@]12CC=C3C[C@@H](O)CC[C@]3(C)[C@]1([H])CC1=C2C=CC([C@@H](C)C2([H])NC[C@@H](C)C[C@H]2O)=C1C	(3R,5S)-2-[(1R)-1-[(3S,6aR,11aR,11bR)-3-hydroxy-10,11b-dimethyl-1H,2H,3H,4H,6H,6aH,11H,11aH-cyclohexa[a]fluoren-9-yl]ethyl]-5-methylpiperidin-3-ol	Veratramine	409.604	2-E08	2	Natural Products Library	60-70-8	CA-214	2mg/ml	DMSO	2865
	CC1=CC2=C(C(O)=C1)C(=O)C1=C(C=C(O)C=C1O)C2=O	emodin	Emodin	270.237	2-E09	2	Natural Products Library	518-82-1	NP-094	2mg/ml	DMSO	2865
	CN(C)CC1=CNC2=C1C=CC=C2	gramin	Gramine	174.242	2-E10	2	Natural Products Library	87-52-5	AC-913	2mg/ml	DMSO	2865
	COC1=CC2=C(C=C1)C1=C(N2)C(C)=NCC1	harmaline	Harmaline	214.263	2-E11	2	Natural Products Library	304-21-2	AC-1051	2mg/ml	DMSO	2865
	COC1=CC2=C(C=C1)C1=C(N2)C(C)=NC=C1	7-methoxy-1-methyl-9H-pyrido[3,4-b]indole	Harmine	212.247	2-E12	2	Natural Products Library	442-51-3	AC-1053	2mg/ml	DMSO	2865
	CN1C2CCC1C[C@H](C2)OC(=O)[C@H](CO)C1=CC=CC=C1	8-methyl-8-azabicyclo[3.2.1]octan-3-yl (2S)-3-hydroxy-2-phenylpropanoate	Hyoscyamine	289.369	2-F01	2	Natural Products Library	101-31-5	AC-922	2mg/ml	DMSO	2865
	[H]C(C)(CC)[C@@]1([H])O[C@]2(CC[C@@H]1C)C[C@@H]1C[C@@]([H])(C\C=C(C)\C(O[C@@]3([H])C[C@H](OC)C(O[C@@]4([H])C[C@H](OC)[C@@H](O)[C@H](C)O4)[C@H](C)O3)[C@@H](C)\C=C\C=C3/CO[C@]4([H])[C@H](O)C(C)=C[C@@]([H])(C(=O)O1)[C@]34O)O2	(1'R,2R,4'S,5S,6R,8'R,10'E,13'S,14'E,16'E,20'R,21'R,24'S)-21',24'-dihydroxy-12'-{[(2R,4S,6S)-5-{[(2S,4S,5S,6S)-5-hydroxy-4-methoxy-6-methyloxan-2-yl]oxy}-4-methoxy-6-methyloxan-2-yl]oxy}-5,11',13',22'-tetramethyl-6-(sec-butyl)-3',7',19'-trioxaspiro[oxane-2,6'-tetracyclo[15.6.1.1⁴,⁸.0²⁰,²⁴]pentacosane]-10',14',16',22'-tetraen-2'-one	Ivermectin	875.093	2-F02	2	Natural Products Library	70288-86-7	AC-238	2mg/ml	DMSO	2865
	OC1=CC(O)=C2C(=O)C=C(OC2=C1)C1=CC=C(O)C(O)=C1	luteolin	Luteolin	286.236	2-F03	2	Natural Products Library	491-70-3	NP-176	2mg/ml	DMSO	2865
	COC1=CC2=C(NC=C2CCNC(C)=O)C=C1	melatonin	Melatonin	232.278	2-F04	2	Natural Products Library	73-31-4	NS-520	2mg/ml	DMSO	2865
	OC1=CC=C(C(O)=C1)C1=C(O)C(=O)C2=C(O)C=C(O)C=C2O1	morin	Morine	302.236	2-F05	2	Natural Products Library	480-16-0	NP-193	2mg/ml	DMSO	2865
	OC1=CC2=C(C(O)=C1)C(=O)C(O)=C(O2)C1=CC(O)=C(O)C(O)=C1	myricetin	Myricetin	318.235	2-F06	2	Natural Products Library	529-44-2	NP-195	2mg/ml	DMSO	2865
	[H][C@]1(CC(=O)C2=C(O1)C=C(O)C=C2O)C1=CC=C(O)C=C1	naringenin	Naringenin	272.253	2-F07	2	Natural Products Library	480-41-1	NP-200	2mg/ml	DMSO	2865
	[H][C@]1(CCCN1C)C1=CN=CC=C1	(-)-nicotine	(-)-Nicotine	162.232	2-F08	2	Natural Products Library	54-11-5	AC-782	2mg/ml	DMSO	2865
	[H][C@@]12CC[C@@]([H])(O1)[C@@H](C)C(=O)O[C@H](C)C[C@@]1([H])CC[C@]([H])(O1)[C@H](C)C(=O)O[C@@H](C)C[C@]1([H])CC[C@@]([H])(O1)[C@@H](C)C(=O)O[C@H](C)C[C@@]1([H])CC[C@]([H])(O1)[C@H](C)C(=O)O[C@@H](C)C2	(1R,2R,5R,7R,10S,11S,14S,16S,19R,20R,23R,25R,28S,29S,32S,34S)-2,5,11,14,20,23,29,32-octamethyl-4,13,22,31,37,38,39,40-octaoxapentacyclo[32.2.1.1⁷,¹⁰.1¹⁶,¹⁹.1²⁵,²⁸]tetracontane-3,12,21,30-tetrone	Nonactin	736.929	2-F09	2	Natural Products Library	6833-84-7	NP-207	2mg/ml	DMSO	2865
	CC(C)(S)[C@H](N)C(O)=O	D-(-)-penicillamine	L-Penicillamine	149.211	2-F10	2	Natural Products Library	1113-41-3	NP-226	2mg/ml	DMSO	2865
	[H][C@@]12C[C@@]3(O)[C@@H]4[C@@H]([C@@H](OC4=O)[C@H]4OC(=O)[C@]1(O2)[C@@]34C)C(C)=C	(1R,3R,5S,8S,9R,12S,13R,14R)-1-hydroxy-13-methyl-14-(prop-1-en-2-yl)-4,7,10-trioxapentacyclo[6.4.1.1⁹,¹².0³,⁵.0⁵,¹³]tetradecane-6,11-dione	Picrotoxinin	292.284	2-F11	2	Natural Products Library	17617-45-7	NP-401	2mg/ml	DMSO	2865
	Cl.[H][C@]1(CC2=CN=CN2C)COC(=O)[C@@]1([H])CC	(3S,4R)-3-ethyl-4-[(3-methylimidazol-4-yl)methyl]oxolan-2-one hydrochloride	Pilocarpine	244.718	2-F12	2	Natural Products Library	54-71-7	AC-214	2mg/ml	DMSO	2865
	[H][C@]12C[C@@]3([H])[C@H](C)C=C(OC)C(=O)[C@]3(C)[C@@]3([H])C(=O)C(OC)=C(C)[C@]([H])(CC(=O)O1)[C@]23C	(1S,2S,6S,7S,9R,13R,17S)-4,15-dimethoxy-2,6,14,17-tetramethyl-10-oxatetracyclo[7.7.1.0²,⁷.0¹³,¹⁷]heptadeca-4,14-diene-3,11,16-trione	Quassin	388.454	2-G01	2	Natural Products Library	76-78-8	NP-245	2mg/ml	DMSO	2865
	[H]O[H].[H]O[H].OC1=CC2=C(C(O)=C1)C(=O)C(O)=C(O2)C1=CC=C(O)C(O)=C1	2-(3,4-dihydroxyphenyl)-3,5,7-trihydroxychromen-4-one dihydrate	Quercetin·2H2O	338.266	2-G02	2	Natural Products Library	6151-25-3	AC-1142	2mg/ml	DMSO	2865
	Cl.[H]O[H].[H][C@@]1(CN2CCC1C[C@]2([H])[C@@H](O)C1=C2C=C(OC)C=CC2=NC=C1)C=C	(S)-[(2R,5R)-5-ethenyl-1-azabicyclo[2.2.2]octan-2-yl](6-methoxyquinolin-4-yl)methanol hydrate hydrochloride	Quinidine·HCl·H2O	378.893	2-G03	2	Natural Products Library	6151-40-2	AC-129	2mg/ml	DMSO	2865
	Cl.[H]O[H].[H]O[H].[H][C@](O)(C1=CC=NC2=C1C=C(OC)C=C2)[C@]1([H])CC2CC[N@@]1CC2([H])C=C	(S)-[(1R,2S)-5-ethenyl-1-azabicyclo[2.2.2]octan-2-yl](6-methoxyquinolin-4-yl)methanol dihydrate hydrochloride	Quinine·HCl·2H2O	396.908	2-G04	2	Natural Products Library	6119-47-7	AC-122	2mg/ml	DMSO	2865
	OC1=CC2=C(C=C1)C(=O)C(O)=C(O2)C1=CC(O)=C(O)C(O)=C1	3,7-dihydroxy-2-(3,4,5-trihydroxyphenyl)chromen-4-one	Robinetine	302.236	2-G05	2	Natural Products Library	490-31-3	NP-261	2mg/ml	DMSO	2865
	CC1=CC(=O)C2=C(C=CC=C2)C1=O	menadione	Menadione	172.18	2-G06	2	Natural Products Library	58-27-5	NP-528	2mg/ml	DMSO	2865
	Cl.[H][C@]12C[C@@]3([H])C4=CCO[C@@]5([H])CC(=O)N6C7=C(C=CC=C7)[C@@]1(CCN2C4)[C@]6([H])[C@@]35[H]	(1R,11S,18S,20R,21R,22S)-12-oxa-8,17-diazaheptacyclo[15.5.2.0¹,¹⁸.0²,⁷.0⁸,²².0¹¹,²¹.0¹⁵,²⁰]tetracosa-2(7),3,5,14-tetraen-9-one hydrochloride	Strychnine·HCl	370.873	2-G07	2	Natural Products Library	1421-86-9	AC-745	2mg/ml	DMSO	2865
	O=C1C2=NC3=CC=CC=C3C(=O)N2C2=C1C=CC=C2	indolo[2,1-b]quinazoline-6,12-dione	Tryptanthrin	248.236	2-G08	2	Natural Products Library	13220-57-0	NP-467	2mg/ml	DMSO	2865
	Cl.[H][C@@]12CC[C@H](O)[C@]([H])(C(=O)OC)[C@@]1([H])C[C@]1([H])N(CCC3=C1NC1=C3C=CC=C1)C2	methyl (1S,15R,18S,19R,20S)-18-hydroxy-3,13-diazapentacyclo[11.8.0.0²,¹⁰.0⁴,⁹.0¹⁵,²⁰]henicosa-2(10),4(9),5,7-tetraene-19-carboxylate hydrochloride	Yohimbine·HCl	390.904	2-G09	2	Natural Products Library	65-19-0	AC-161	2mg/ml	DMSO	2865
	[H][C@]12N3CCC[C@@]1(CC)CC(=O)N1C4=CC=CC=C4C(CC3)=C21	(15S,19S)-15-ethyl-1,11-diazapentacyclo[9.6.2.0²,⁷.0⁸,¹⁸.0¹⁵,¹⁹]nonadeca-2,4,6,8(18)-tetraen-17-one	(-)-Eburnamonine	294.391	2-G10	2	Natural Products Library	4880-88-0	NP-088	2mg/ml	DMSO	2865
	[H][C@]12CC3=CNC4=CC=CC(=C34)C1=C[C@H](CO)CN2C	[(4S,7S)-6-methyl-6,11-diazatetracyclo[7.6.1.0²,⁷.0¹²,¹⁶]hexadeca-1(16),2,9,12,14-pentaen-4-yl]methanol	Lysergol	254.327	2-G11	2	Natural Products Library	602-85-7	NP-180	2mg/ml	DMSO	2865
	[H][C@@]12[C@H]3CCN1CC=C2COC(=O)[C@](C)(O)[C@](C)(O)[C@@H](C)C(=O)O3	(1R,4R,5R,6R,16R)-5,6-dihydroxy-4,5,6-trimethyl-2,8-dioxa-13-azatricyclo[8.5.1.0¹³,¹⁶]hexadec-10-ene-3,7-dione	Monocrotaline	325.357	2-G12	2	Natural Products Library	315-22-0	NP-192	2mg/ml	DMSO	2865
	CN(C)C1[C@@H](C2OC(=O)C3=C(O)C4=C(O)C=CC=C4C(C)=C23)[C@H](O)C(=O)C(C(N)=O)=C1O	(4R,5S)-4-{4,5-dihydroxy-9-methyl-3-oxo-1H-naphtho[2,3-c]furan-1-yl}-3-(dimethylamino)-2,5-dihydroxy-6-oxocyclohex-1-ene-1-carboxamide	α-Apo-Oxytetracycline	442.419	2-H01	2	Natural Products Library	18695-01-7	NP-219	2mg/ml	DMSO	2865
	Cl.CN1C2CCCC1CC(=O)C2	9-methyl-9-azabicyclo[3.3.1]nonan-3-one hydrochloride	Pseudopelletierine·HCl	189.682	2-H02	2	Natural Products Library	6164-62-1	NP-244	2mg/ml	DMSO	2865
	Br.[H][C@@]1(C)NCCC2=C1C=C(O)C(O)=C2	(1S)-1-methyl-1,2,3,4-tetrahydroisoquinoline-6,7-diol hydrobromide	Salsoninol·HBr	260.128	2-H03	2	Natural Products Library	38221-21-5	NP-268	2mg/ml	DMSO	2865
	[H][C@@]12CC[C@H]([C@H](C)CC[C@@H](CC)C(C)C)[C@@]1(C)CC[C@@]1([H])[C@@]2([H])CC=C2C[C@@H](O)CC[C@]12C	(1S,2R,5S,10S,11S,14R,15R)-14-[(2R,5R)-5-ethyl-6-methylheptan-2-yl]-2,15-dimethyltetracyclo[8.7.0.0²,⁷.0¹¹,¹⁵]heptadec-7-en-5-ol	β-Sitosterol	414.707	2-H04	2	Natural Products Library	83-46-5	NP-294	2mg/ml	DMSO	2865
	[H][C@]12OC=CC1C1=C(O2)C=C(OC)C2=C1OC1=C(C(O)=CC=C1)C2=O	(7R)-15-hydroxy-11-methoxy-6,8,20-trioxapentacyclo[10.8.0.0²,⁹.0³,⁷.0¹⁴,¹⁹]icosa-1(12),2(9),4,10,14(19),15,17-heptaen-13-one	Sterigmatocystin	324.284	2-H05	2	Natural Products Library	10048-13-2	NP-304	2mg/ml	DMSO	2865
	CC1=CC2=C(O1)C(C)=C1OC(=O)C=C(C)C1=C2	lactone	4,5',8-Trimethylpsoralen	228.243	2-H06	2	Natural Products Library	3902-71-4	NP-323	2mg/ml	DMSO	2865
	[H][C@]12CC[C@]3([H])[C@]([H])(CC[C@]4(C)[C@H]([C@@H](OC(C)=O)[C@H]5O[C@@]345)C3=COC(=O)C=C3)[C@@]1(C)CC[C@H](O)C2	(1R,2S,4R,5R,6S,7R,10S,11S,14S,16R)-14-hydroxy-7,11-dimethyl-6-(6-oxopyran-3-yl)-3-oxapentacyclo[8.8.0.0²,⁴.0²,⁷.0¹¹,¹⁶]octadecan-5-yl acetate	Cinobufagin	442.545	2-H07	2	Natural Products Library	470-37-1	NP-055	2mg/ml	DMSO	2865
	Cl.Cl.[H][C@]1(CC)CN2CCC3=C(C=C(OC)C(OC)=C3)[C@]2([H])C[C@]1([H])C[C@@]1([H])NCCC2=C1C=C(OC)C(OC)=C2	(1R)-1-{[(2S,3R,11bS)-3-ethyl-9,10-dimethoxy-1H,2H,3H,4H,6H,7H,11bH-pyrido[2,1-a]isoquinolin-2-yl]methyl}-6,7-dimethoxy-1,2,3,4-tetrahydroisoquinoline dihydrochloride	Emetine·2HCl	553.561	2-H08	2	Natural Products Library	316-42-7	NP-093	2mg/ml	DMSO	2865
	OC1=CC=C(C=C1)C1=C(O)C(=O)C2=C(O1)C=C(O)C=C2O	kaempferol	Kaempferol	286.236	2-H09	2	Natural Products Library	520-18-3	NP-156	2mg/ml	DMSO	2865
	OS(O)(=O)=O.NCC1O[C@H](O[C@@H]2[C@H](N)C[C@@H](N)C(O[C@H]3OC(CO)[C@@H](O)[C@@H](N)C3O)C2O)C(O)[C@H](O)[C@@H]1O	(3S,4R,6R)-2-(aminomethyl)-6-{[(1R,4R,6R)-4,6-diamino-3-{[(2S,4R,5S)-4-amino-3,5-dihydroxy-6-(hydroxymethyl)oxan-2-yl]oxy}-2-hydroxycyclohexyl]oxy}oxane-3,4,5-triol; sulfuric acid	Kanamycin sulfate	582.577	2-H10	2	Natural Products Library	25389-94-0	NP-160	2mg/ml	DMSO	2865
	[H][C@@]12C[C@@](C)(CC[C@]1(C)CC[C@]1(C)C3=CC=C4C(C)=C(O)C(=O)C=C4[C@]3(C)CC[C@@]21C)C(O)=O	(2R,4aS,6aS,12bR,14aS,14bR)-10-hydroxy-2,4a,6a,9,12b,14a-hexamethyl-11-oxo-1,3,4,5,6,13,14,14b-octahydropicene-2-carboxylic acid	Celastrol	450.61	2-H11	2	Natural Products Library	34157-83-0	NP-568	2mg/ml	DMSO	2865
	O[C@@H]1[C@H](OC2=C(C(O)=CC(O)=C2)C1=O)C1=CC(O)=C(O)C=C1	(+)-taxifolin	(+)-Taxifolin	304.252	2-H12	2	Natural Products Library	480-18-2	NP-313	2mg/ml	DMSO	2865
	CN1C=NC2=C1C(=O)NC(=O)N2C	theobromine	Theobromine	180.164	3-A01	3	Natural Products Library	83-67-0	NP-317	2mg/ml	DMSO	2865
	[H][C@@]12C[C@H](O)[C@@]3(C)C(=O)[C@H](OC(C)=O)C4=C(C)[C@@H](O)C[C@@](O)([C@@H](OC(=O)C5=CC=CC=C5)[C@]3([H])[C@@]1(CO2)OC(C)=O)C4(C)C	(1S,2S,3R,4S,7R,9S,10S,12R,15S)-4,12-bis(acetyloxy)-1,9,15-trihydroxy-10,14,17,17-tetramethyl-11-oxo-6-oxatetracyclo[11.3.1.0³,¹⁰.0⁴,⁷]heptadec-13-en-2-yl benzoate	Baccatin III	586.627	3-A02	3	Natural Products Library	27548-93-2	NP-402	2mg/ml	DMSO	2865
	CC1=C(C(O)=O)C(O)=CC2=C1C(=O)C1=C(C2=O)C(O)=C(O)C([C@H]2O[C@H](CO)[C@@H](O)[C@H](O)[C@H]2O)=C1O	3,5,6,8-tetrahydroxy-1-methyl-9,10-dioxo-7-[(2R,3R,4R,5S,6R)-3,4,5-trihydroxy-6-(hydroxymethyl)oxan-2-yl]anthracene-2-carboxylic acid	Carminic acid	492.386	3-A03	3	Natural Products Library	1260-17-9	NP-043	2mg/ml	DMSO	2865
	[H][C@]1(CCC(=O)N1C)C1=CN=CC=C1	(5S)-1-methyl-5-(pyridin-3-yl)pyrrolidin-2-one	(-)-Cotinine	176.215	3-A04	3	Natural Products Library	486-56-6	NP-064	2mg/ml	DMSO	2865
	C[C@H]1[C@H]2[C@H](OC1=O)C1C(C)=CC(=O)C1=C(C)C[C@@H]2O	(3S,3aR,4S,9bR)-4-hydroxy-3,6,9-trimethyl-3H,3aH,4H,5H,9aH,9bH-azuleno[4,5-b]furan-2,7-dione	Austricin	262.301	3-A05	3	Natural Products Library	10180-88-8	NP-024	2mg/ml	DMSO	2865
	CCN1CC2(COC)CC[C@H](O)C34C5C[C@H]6[C@H](OC(C)=O)C5[C@](O)(CC6OC)[C@@H](CC23)[C@@H]14	(4S,5R,8S,9S,10R,16S)-11-ethyl-8,16-dihydroxy-6-methoxy-13-(methoxymethyl)-11-azahexacyclo[7.7.2.1²,⁵.0¹,¹⁰.0³,⁸.0¹³,¹⁷]nonadecan-4-yl acetate	Condelphine	449.58	3-A06	3	Natural Products Library	7633-69-4	NP-057	2mg/ml	DMSO	2865
	CCN1C[C@]2(COC)CC[C@H](OC)[C@@]34C5C[C@H]6[C@H](OC)C5[C@@]5(C[C@@H]6OC)OCOC5([C@@H](O)C23)C14	(1S,4S,5R,6S,8R,16S,19S,21S)-14-ethyl-4,6,19-trimethoxy-16-(methoxymethyl)-9,11-dioxa-14-azaheptacyclo[10.7.2.1²,⁵.0¹,¹³.0³,⁸.0⁸,¹².0¹⁶,²⁰]docosan-21-ol	Delcorine	479.606	3-A07	3	Natural Products Library	52358-55-1	AC-918	2mg/ml	DMSO	2865
	CCN1C[C@]2(C)CC[C@H](OC)[C@]34C2[C@H](OC(C)=O)[C@@]2(OCO[C@@]22CC(OC)[C@H]5C[C@]3(O)C2[C@H]5OC)C14	(1R,2S,4S,5R,8R,12S,16R,19S,21S)-14-ethyl-2-hydroxy-4,6,19-trimethoxy-16-methyl-9,11-dioxa-14-azaheptacyclo[10.7.2.1²,⁵.0¹,¹³.0³,⁸.0⁸,¹².0¹⁶,²⁰]docosan-21-yl acetate	Deltaline	507.616	3-A08	3	Natural Products Library	6836-11-9	NP-071	2mg/ml	DMSO	2865
	[H][C@]12C[C@@]3([H])[C@]4([H])CN5C[C@H](C)CC[C@@]5([H])[C@H](C)[C@@]4([H])CC[C@@]3(O)[C@]1([H])C[C@@H](OC(C)=O)[C@@]1([H])C[C@@H](CC[C@]21C)OC(C)=O	(1S,2R,6R,9S,10R,11S,14R,15R,17R,18S,20R,23R,24S)-20-(acetyloxy)-14-hydroxy-6,10,23-trimethyl-4-azahexacyclo[12.11.0.0²,¹¹.0⁴,⁹.0¹⁵,²⁴.0¹⁸,²³]pentacosan-17-yl acetate	Diacetylkorseveriline	515.725	3-A09	3	Natural Products Library	21851-07-0	NP-074	2mg/ml	DMSO	2865
	COC1=C2CC(OC2=NC2=C1C=CC=C2)C(C)(O)CO	2-{4-methoxy-2H,3H-furo[2,3-b]quinolin-2-yl}propane-1,2-diol	Dubinidine	275.3	3-A10	3	Natural Products Library	22964-77-8	NP-087	2mg/ml	DMSO	2865
	COC1=CC=C(C=C1OC)[C@H]1OCC2C1CO[C@@H]2C1=CC(OC)=C(OC)C=C1	(1S,4S)-1,4-bis(3,4-dimethoxyphenyl)-hexahydrofuro[3,4-c]furan	Eudesmine	386.438	3-A11	3	Natural Products Library	526-06-7	NP-100	2mg/ml	DMSO	2865
	CC(C)[C@H]1C(CC(C)=CCC\C(C)=C\[C@H]1O)OC(=O)C1=CC=C(O)C=C1	(7E,9R,10R)-9-hydroxy-10-isopropyl-3,7-dimethylcyclodeca-3,7-dien-1-yl 4-hydroxybenzoate	Feroline	358.471	3-A12	3	Natural Products Library	39380-12-6	NP-102	2mg/ml	DMSO	2865
	COC1=CC(=CC=C1O)C(=O)O[C@H]1CC2CCC(C1)N2C	8-methyl-8-azabicyclo[3.2.1]octan-3-yl 4-hydroxy-3-methoxybenzoate	Fillalbin	291.342	3-B01	3	Natural Products Library	4540-25-4	NP-103	2mg/ml	DMSO	2865
	CN1C(=CC(=O)C2=C1C=CC=C2)C1=CC=C2OCOC2=C1	2-(2H-1,3-benzodioxol-5-yl)-1-methylquinolin-4-one	Graveoline	279.29	3-B02	3	Natural Products Library	485-61-0	NP-118	2mg/ml	DMSO	2865
	[H][C@@]12[C@@H](O)CCN1CC=C2COC(=O)C(O)(C(C)C)C(C)OC	[(7S,7aR)-7-hydroxy-5,6,7,7a-tetrahydro-3H-pyrrolizin-1-yl]methyl 2-hydroxy-2-isopropyl-3-methoxybutanoate	Heliotrine	313.389	3-B03	3	Natural Products Library	303-33-3	NP-125	2mg/ml	DMSO	2865
	[H][C@]12CC3=CC=C(OC4=C(OC)C=CC(C[C@]5([H])N(C)CCC6=C5C(OC5=CC1=C(CCN2C)C=C5OC)=C(OC)C(OC)=C6OC)=C4)C=C3	(1S,14S)-9,19,20,21,25-pentamethoxy-15,30-dimethyl-7,23-dioxa-15,30-diazaheptacyclo[22.6.2.2³,⁶.1⁸,¹².1¹⁴,¹⁸.0²⁷,³¹.0²²,³³]hexatriaconta-3,5,8,10,12(34),18(33),19,21,24(32),25,27(31),35-dodecaene	Hernandezine	652.776	3-B04	3	Natural Products Library	6681-13-6	NP-126	2mg/ml	DMSO	2865
	CCN1C[C@]2(C)CCC(OC)[C@]34[C@H]1[C@H](C(O)C23)[C@@]1(O)CC[C@H]2CC4C1C(=O)O2	(1S,6S,9S,10R,11R,14R)-12-ethyl-9,19-dihydroxy-17-methoxy-14-methyl-5-oxa-12-azahexacyclo[8.7.2.1²,⁶.0¹,¹¹.0³,⁹.0¹⁴,¹⁸]icosan-4-one	Heteratisine	391.501	3-B05	3	Natural Products Library	3328-84-5	NP-129	2mg/ml	DMSO	2865
	[H][C@@]12CC[C@@]3([H])[C@@]([H])(CN4C[C@@H](C)CC[C@@]4([H])[C@@]3(C)O)[C@]1([H])C[C@@]1([H])[C@@]2([H])CC(=O)[C@@]2([H])C[C@@H](O)CC[C@]12C	(1R,2S,6S,9S,10S,11S,14S,15S,18S,20S,23R,24S)-10,20-dihydroxy-6,10,23-trimethyl-4-azahexacyclo[12.11.0.0²,¹¹.0⁴,⁹.0¹⁵,²⁴.0¹⁸,²³]pentacosan-17-one	Imperialine	429.635	3-B06	3	Natural Products Library	18059-10-4	AC-916	2mg/ml	DMSO	2865
	CCN1C[C@]2(C)CC[C@H](O)[C@@]34C5C[C@H]6[C@H](O)C5[C@](O)(C[C@@H]6OC)[C@@H](CC23)[C@@H]14	(1S,4S,5S,6S,8S,9S,10R,13R,16S)-11-ethyl-6-methoxy-13-methyl-11-azahexacyclo[7.7.2.1²,⁵.0¹,¹⁰.0³,⁸.0¹³,¹⁷]nonadecane-4,8,16-triol	Karakoline	377.518	3-B07	3	Natural Products Library	39089-30-0	AC-920	2mg/ml	DMSO	2865
	[H][C@@]12[C@H](CC(C)=CC(=O)[C@@]1(C)CC[C@@]2(O)C(C)C)OC(=O)C(\C)=C/C	(3R,3aS,4S,8aS)-3-hydroxy-3-isopropyl-6,8a-dimethyl-8-oxo-2,3a,4,5-tetrahydro-1H-azulen-4-yl (2Z)-2-methylbut-2-enoate	Lapidin	334.45	3-B08	3	Natural Products Library	79863-24-4	NP-164	2mg/ml	DMSO	2865
	[H][C@@]12[C@H](C[C@@]3(C)O[C@H]3[C@@H](OC(C)=O)C1(C)CC[C@@]2(O)C(C)C)OC(=O)C(\C)=C/C	(1aR,3S,3aS,4R,7S,7aS)-7-(acetyloxy)-4-hydroxy-4-isopropyl-1a,6a-dimethyl-hexahydro-2H-azuleno[5,6-b]oxiren-3-yl (2Z)-2-methylbut-2-enoate	Lapiferine	394.502	3-B09	3	Natural Products Library	86992-41-8	NP-165	2mg/ml	DMSO	2865
	Cl.Cl.C1CNC2C(C1)C1CCC2C2N1CCC1=C2NC2=C1C=CC=C2	4,14,20-triazahexacyclo[13.6.2.0²,¹⁴.0³,¹¹.0⁵,¹⁰.0¹⁶,²¹]tricosa-3(11),5(10),6,8-tetraene dihydrochloride	Nitrarine·2HCl	380.354	3-B10	3	Natural Products Library	20069-05-0	NP-206	2mg/ml	DMSO	2865
	[H][C@@]12C[C@@]3([H])\C(C[N@@]1CC[C@]21C(NC2=C1C=CC=C2)=C3C=O)=C/C	(1R,11S,12E,17S)-12-ethylidene-8,14-diazapentacyclo[9.5.2.0¹,⁹.0²,⁷.0¹⁴,¹⁷]octadeca-2(7),3,5,9-tetraene-10-carbaldehyde	Norfluorocurarine	292.375	3-B11	3	Natural Products Library	6880-54-2	NP-209	2mg/ml	DMSO	2865
	OC1N2CCCC2=NC2=C1C=CC=C2	1H,2H,3H,9H-pyrrolo[2,1-b]quinazolin-9-ol	Peganole	188.226	3-B12	3	Natural Products Library	36101-54-9	NP-224	2mg/ml	DMSO	2865
	OC1=CC2=C(C(=O)C[C@H](O2)C2=CC=CC=C2)C(O)=C1	(2S)-5,7-dihydroxy-2-phenyl-2,3-dihydro-1-benzopyran-4-one	Pinocembrin	256.253	3-C01	3	Natural Products Library	480-39-7	NP-233	2mg/ml	DMSO	2865
	CN1CCC2=C(C=C3OCOC3=C2)C(=O)CC2=C(C1)C1=C(OCO1)C=C2	15-methyl-7,9,19,21-tetraoxa-15-azapentacyclo[15.7.0.0⁴,¹².0⁶,¹⁰.0¹⁸,²²]tetracosa-1(17),4(12),5,10,18(22),23-hexaen-3-one	Protopine	353.369	3-C02	3	Natural Products Library	130-86-9	NP-242	2mg/ml	DMSO	2865
	Cl.[H][C@]12CC3=CC=CC=C3C3=C4OCOC4=CC(CCN1C)=C23	(12R)-11-methyl-3,5-dioxa-11-azapentacyclo[10.7.1.0²,⁶.0⁸,²⁰.0¹⁴,¹⁹]icosa-1,6,8(20),14,16,18-hexaene hydrochloride	Remerine·HCl	315.794	3-C03	3	Natural Products Library	17669-16-8	NP-252	2mg/ml	DMSO	2865
	[H][C@@]12C[C@@]3([H])[C@@]([H])(CC(=O)[C@@]4([H])CC(=O)CC[C@]34C)[C@]1(O)CC[C@]1([H])[C@@H](C)[C@]3([H])CC[C@@H](C)CN3C[C@@]21[H]	(1S,2R,6R,9S,10R,11S,14R,15R,18S,23R,24S)-14-hydroxy-6,10,23-trimethyl-4-azahexacyclo[12.11.0.0²,¹¹.0⁴,⁹.0¹⁵,²⁴.0¹⁸,²³]pentacosane-17,20-dione	Sevedindione	427.619	3-C04	3	Natural Products Library		NP-289	2mg/ml	DMSO	2865
	COC1=C(OC)C2=C(C=C1)C(OC)=C1C=COC1=N2	4,7,8-trimethoxyfuro[2,3-b]quinoline	Skimmianine	259.257	3-C05	3	Natural Products Library	83-95-4	NP-295	2mg/ml	DMSO	2865
	[H][C@@]1(O)C(=C)C2C[C@@]11[C@H]3CC4[C@]5([C@@H]3N(CC)C[C@]4(C)CC[C@@H]5O)C1CC2=O	(1R,7R,8R,9R,10R,13R,16S)-11-ethyl-7,16-dihydroxy-13-methyl-6-methylidene-11-azahexacyclo[7.7.2.1⁵,⁸.0¹,¹⁰.0²,⁸.0¹³,¹⁷]nonadecan-4-one	Songorine	357.486	3-C06	3	Natural Products Library	509-24-0	NP-300	2mg/ml	DMSO	2865
	[H][C@]12CCN3CC=C(COC(=O)[C@](C)(O)[C@](C)(O)[C@@H](C(C)C)C(=O)O1)[C@]23[H]	(1R,4R,5R,6R,16R)-5,6-dihydroxy-4-isopropyl-5,6-dimethyl-2,8-dioxa-13-azatricyclo[8.5.1.0¹³,¹⁶]hexadec-10-ene-3,7-dione	Trichodesmine	353.41	3-C07	3	Natural Products Library	548-90-3	NP-321	2mg/ml	DMSO	2865
	COC1=CC(=CC=C1O)C(=O)O[C@H]1CC(C)=CCC\C(C)=C\[C@@H](O)[C@H]1C(C)C	(1S,7E,9R,10R)-9-hydroxy-10-isopropyl-3,7-dimethylcyclodeca-3,7-dien-1-yl 4-hydroxy-3-methoxybenzoate	Tschimganidin	388.497	3-C08	3	Natural Products Library	39380-16-0	NP-325	2mg/ml	DMSO	2865
	COC1=CC(=CC=C1O)C(=O)O[C@@H]1CC2CC[C@]1(C)C2(C)C	(1R,2R)-1,7,7-trimethylbicyclo[2.2.1]heptan-2-yl 4-hydroxy-3-methoxybenzoate	Tschimganine	304.381	3-C09	3	Natural Products Library	38970-49-9	NP-326	2mg/ml	DMSO	2865
	ON(=O)=O.[H][C@@]12C3C4=C(C=C5OCOC5=C4)C(=O)O[C@]3([H])[C@H](OC)C=C1CCN2C	(3R,9R,10S)-9-methoxy-4-methyl-11,16,18-trioxa-4-azapentacyclo[11.7.0.0²,¹⁰.0³,⁷.0¹⁵,¹⁹]icosa-1(13),7,14,19-tetraen-12-one; oxoazinic acid	Ungerine nitrate	392.36	3-C10	3	Natural Products Library		NP-329	2mg/ml	DMSO	2865
	OC[C@H]1O[C@@H](OC2=CC(O)=C3C(=O)C(=COC3=C2)C2=CC=C(O)C=C2)[C@H](O)[C@@H](O)[C@@H]1O	genistine	Genistin	432.377	3-C11	3	Natural Products Library	529-59-9	NP-111	2mg/ml	DMSO	2865
	[I-].COC1=CC=C(CC2C3=C(CC[N+]2(C)C)C=C(OC)C(OC)=C3)C=C1OC	1-[(3,4-dimethoxyphenyl)methyl]-6,7-dimethoxy-2,2-dimethyl-3,4-dihydro-1H-isoquinolin-2-ium iodide	Laudanosine methiodide	499.382	3-C12	3	Natural Products Library	24770-59-0	NP-566	2mg/ml	DMSO	2865
	OC[C@H]1O[C@@H](OC2=CC3=C(C(=O)C=C(O3)C3=CC=C(O)C=C3)C(O)=C2)[C@H](O)[C@@H](O)[C@H]1O	5-hydroxy-2-(4-hydroxyphenyl)-7-{[(2S,3R,4S,5R,6R)-3,4,5-trihydroxy-6-(hydroxymethyl)oxan-2-yl]oxy}chromen-4-one	Apigenin-7-glucoside	432.377	3-D01	3	Natural Products Library	578-74-5	NP-013	2mg/ml	DMSO	2865
	COC1=C(CC=C(C)C)C=C2C(=O)C[C@H](OC2=C1)C1=CC=C(O)C=C1	(2S)-2-(4-hydroxyphenyl)-7-methoxy-6-(3-methylbut-2-en-1-yl)-2,3-dihydro-1-benzopyran-4-one	Bavachinin A	338.397	3-D02	3	Natural Products Library	19879-30-2	NP-025	2mg/ml	DMSO	2865
	CCCCCCCCCCC1=C(C)C(=O)C(OC)=C(OC)C1=O	2-decyl-5,6-dimethoxy-3-methylcyclohexa-2,5-diene-1,4-dione	Decylubiquinone	322.439	3-D03	3	Natural Products Library	55486-00-5	CM-115	2mg/ml	DMSO	2865
	COC1=CC=C(C=C1OC)C(=O)O[C@H]1CC2CCC(C1)N2C	8-methyl-8-azabicyclo[3.2.1]octan-3-yl 3,4-dimethoxybenzoate	Convolvamine	305.369	3-D04	3	Natural Products Library	500-56-1	NP-058	2mg/ml	DMSO	2865
	OC[C@H]1O[C@@H](OC2=CC3=C(C=C2)C(=O)C(=CO3)C2=CC=C(O)C=C2)[C@H](O)[C@@H](O)[C@@H]1O	daidzin	Daidzin	416.378	3-D05	3	Natural Products Library	552-66-9	NP-067	2mg/ml	DMSO	2865
	OC1=CC2=C(C(O)=C1)C(=O)C(O)=C(O2)C1=C(O)C=CC=C1	3,5,7-trihydroxy-2-(2-hydroxyphenyl)chromen-4-one	Datiscetin	286.236	3-D06	3	Natural Products Library	480-15-9	NP-068	2mg/ml	DMSO	2865
	[H]C(=O)N[C@H]1CCC2=C(C(OC)=C(OC)C(OC)=C2)C2=CC=C(OC)C(=O)C=C12	N-[(10S)-3,4,5,14-tetramethoxy-13-oxotricyclo[9.5.0.0²,⁷]hexadeca-1(16),2(7),3,5,11,14-hexaen-10-yl]formamide	N-Formyl-Deacetylcolchicine	385.41	3-D07	3	Natural Products Library	7411-12-3	NP-069	2mg/ml	DMSO	2865
	[H][C@@]12CC[C@]3([H])[C@@]([C@@H]1O)(C(=O)C2=C)[C@]1(O)OC[C@]32[C@@H](O)CCC(C)(C)[C@@]2([H])[C@@H]1O	(1S,2S,5S,8R,9S,10S,11R,15S,18R)-9,10,15,18-tetrahydroxy-12,12-dimethyl-6-methylidene-17-oxapentacyclo[7.6.2.1⁵,⁸.0¹,¹¹.0²,⁸]octadecan-7-one	Oridonin	364.433	3-D08	3	Natural Products Library	16964-56-0	NP-567	2mg/ml	DMSO	2865
	C[C@@H]1O[C@@H](OC[C@H]2O[C@@H](OC3=CC4=C(C(=O)C[C@H](O4)C4=CC(O)=C(O)C=C4)C(O)=C3)[C@H](O)[C@@H](O)[C@@H]2O)[C@H](O)[C@H](O)[C@H]1O	eriocitrin	Eriocitrin	596.534	3-D09	3	Natural Products Library	13463-28-0	NP-096	2mg/ml	DMSO	2865
	OC1=CC2=C(OC[C@@H](C2=O)C2=CC(O)=C(O)C=C2)C(O)=C1	(3S)-3-(3,4-dihydroxyphenyl)-6,8-dihydroxy-2,3-dihydro-1-benzopyran-4-one	Eriodictyol	288.252	3-D10	3	Natural Products Library	4049-38-1	NP-097	2mg/ml	DMSO	2865
	OC[C@@H]1O[C@H](OC2=CC3=C(C(=O)C[C@H](O3)C3=CC(O)=C(O)C=C3)C(O)=C2)[C@@H](O)[C@H](O)[C@H]1O	(2S)-2-(3,4-dihydroxyphenyl)-5-hydroxy-7-{[(2R,3S,4R,5R,6S)-3,4,5-trihydroxy-6-(hydroxymethyl)oxan-2-yl]oxy}-2,3-dihydro-1-benzopyran-4-one	Eriodictyol-7-O-glucoside	450.393	3-D11	3	Natural Products Library	38965-51-4	NP-098	2mg/ml	DMSO	2865
	COC1=C(O)C=CC(\C=C\C(=O)C2=C(O)C=C(O)C=C2)=C1	(2E)-1-(2,4-dihydroxyphenyl)-3-(4-hydroxy-3-methoxyphenyl)prop-2-en-1-one	Homobutein	286.279	3-D12	3	Natural Products Library	34000-39-0	NP-132	2mg/ml	DMSO	2865
	COC1=C(O)C=CC(=C1)[C@@H]1CC(=O)C2=C(O1)C=C(O)C=C2O	(2S)-5,7-dihydroxy-2-(4-hydroxy-3-methoxyphenyl)-2,3-dihydro-1-benzopyran-4-one	Homoeriodictyol	302.279	3-E01	3	Natural Products Library	446-71-9	NP-133	2mg/ml	DMSO	2865
	OC[C@H]1O[C@H]([C@H](O)[C@@H](O)[C@@H]1O)C1=C(O)C2=C(OC(=CC2=O)C2=CC(O)=C(O)C=C2)C=C1O	isoorientin	Homoorientin	448.377	3-E02	3	Natural Products Library	4261-42-1	NP-134	2mg/ml	DMSO	2865
	OC1=CC2=C(C=C1)C(=O)C=C(O2)C1=CC=CC=C1	7-hydroxy-2-phenylchromen-4-one	7-Hydroxyflavone	238.238	3-E03	3	Natural Products Library	6665-86-7	NP-138	2mg/ml	DMSO	2865
	COC1=CC(=CC=C1O)C1=C(O[C@@H]2O[C@H](CO)[C@@H](O)[C@H](O)[C@H]2O)C(=O)C2=C(O)C=C(O)C=C2O1	5,7-dihydroxy-2-(4-hydroxy-3-methoxyphenyl)-3-{[(2S,3R,4S,5S,6R)-3,4,5-trihydroxy-6-(hydroxymethyl)oxan-2-yl]oxy}chromen-4-one	Isorhamnetine-3-glucoside	478.403	3-E04	3	Natural Products Library	5041-82-7	NP-149	2mg/ml	DMSO	2865
	C[C@@H]1O[C@@H](OC2O[C@@H](COC3=CC(O)=C4C(=O)C=C(OC4=C3)C3=CC=C(O)C=C3)[C@@H](O)[C@@H](O)[C@@H]2O)[C@H](O)[C@H](O)[C@H]1O	5-hydroxy-2-(4-hydroxyphenyl)-7-{[(2S,3S,4R,5S)-3,4,5-trihydroxy-6-{[(2S,3R,4R,5R,6S)-3,4,5-trihydroxy-6-methyloxan-2-yl]oxy}oxan-2-yl]methoxy}chromen-4-one	Isorhoifolin	578.519	3-E05	3	Natural Products Library	552-57-8	NP-151	2mg/ml	DMSO	2865
	COC1=CC=C(C=C1)[C@@H]1CC(=O)C2=C(O)C=C(O)C=C2O1	(2S)-5,7-dihydroxy-2-(4-methoxyphenyl)-2,3-dihydro-1-benzopyran-4-one	Isosakuranetin	286.279	3-E06	3	Natural Products Library	480-43-3	NP-152	2mg/ml	DMSO	2865
	OC[C@H]1O[C@H]([C@H](O)[C@@H](O)[C@@H]1O)C1=C(O)C=C2OC(=CC(=O)C2=C1O)C1=CC=C(O)C=C1	isovitexin	Isovitexin	432.377	3-E07	3	Natural Products Library	29702-25-8	NP-154	2mg/ml	DMSO	2865
	[H][C@]1(CCC2=CC=C3OCOC3=C2)CC(OC)=CC(=O)O1	(6S)-6-[2-(2H-1,3-benzodioxol-5-yl)ethyl]-4-methoxy-5,6-dihydropyran-2-one	Dihydromethysticin	276.284	3-E08	3	Natural Products Library	19902-91-1	NP-537	2mg/ml	DMSO	2865
	CC(C)=CC[C@@H](OC(=O)C=C(C)C)C1=CC(=O)C2=C(C(O)=CC=C2O)C1=O	(1R)-1-(5,8-dihydroxy-1,4-dioxonaphthalen-2-yl)-4-methylpent-3-en-1-yl 3-methylbut-2-enoate	(β,β-Dimethylacryl) Shikonin	370.396	3-E09	3	Natural Products Library	24502-79-2	NP-572	2mg/ml	DMSO	2865
	C[C@@H]1O[C@@H](O[C@@H]2[C@@H](O)[C@H](O)[C@@H](CO)OC2OC2=CC3=C(C(=O)C(O)=C(O3)C3=CC=C(O)C=C3)C(O)=C2)[C@H](O)[C@H](O)[C@H]1O	7-{[(3R,4S,5S,6R)-4,5-dihydroxy-6-(hydroxymethyl)-3-{[(2S,3R,4R,5R,6S)-3,4,5-trihydroxy-6-methyloxan-2-yl]oxy}oxan-2-yl]oxy}-3,5-dihydroxy-2-(4-hydroxyphenyl)chromen-4-one	Kaempferol-7-neohesperidoside	594.518	3-E10	3	Natural Products Library	17353-03-6	NP-159	2mg/ml	DMSO	2865
	OC[C@H]1O[C@@H](OC2=CC(O)=C3C(=O)C=C(OC3=C2)C2=CC([C@@H]3O[C@H](CO)[C@@H](O)[C@H](O)[C@H]3O)=C(O)C(O)=C2)[C@H](O)[C@@H](O)[C@@H]1O	2-{3,4-dihydroxy-5-[(2S,3R,4R,5S,6R)-3,4,5-trihydroxy-6-(hydroxymethyl)oxan-2-yl]phenyl}-5-hydroxy-7-{[(2S,3R,4S,5S,6R)-3,4,5-trihydroxy-6-(hydroxymethyl)oxan-2-yl]oxy}chromen-4-one	Luteolin-3',7-diglucoside	610.518	3-E11	3	Natural Products Library	52187-80-1	NP-177	2mg/ml	DMSO	2865
	COC1=CC(OC)=C(C(=O)\C=C\C2=CC=CC=C2)C(O)=C1	(2E)-1-(2-hydroxy-4,6-dimethoxyphenyl)-3-phenylprop-2-en-1-one	Flavokawain B	284.307	3-E12	3	Natural Products Library	1775-97-9	NP-539	2mg/ml	DMSO	2865
	OC[C@H]1O[C@@H](OC2=CC=C(C(=O)\C=C\C3=CC(O)=C(O)C=C3)C(O)=C2O)[C@H](O)[C@@H](O)[C@@H]1O	(2E)-1-(2,3-dihydroxy-4-{[(2S,3R,4S,5S,6R)-3,4,5-trihydroxy-6-(hydroxymethyl)oxan-2-yl]oxy}phenyl)-3-(3,4-dihydroxyphenyl)prop-2-en-1-one	Marein	450.393	3-F01	3	Natural Products Library	535-96-6	NP-182	2mg/ml	DMSO	2865
	OC[C@H]1O[C@@H](OC2=CC=C3C(=O)\C(OC3=C2O)=C/C2=CC=C(O)C(O)=C2)[C@H](O)[C@@H](O)[C@@H]1O	(2E)-2-[(3,4-dihydroxyphenyl)methylidene]-7-hydroxy-6-{[(2S,3R,4S,5S,6R)-3,4,5-trihydroxy-6-(hydroxymethyl)oxan-2-yl]oxy}-1-benzofuran-3-one	Maritimein	448.377	3-F02	3	Natural Products Library	490-54-0	NP-183	2mg/ml	DMSO	2865
	COC1=CC(=CC(OC)=C1OC)[C@H]1[C@H]2[C@H](COC2=O)[C@@H](O)C2=CC3=C(OCO3)C=C12	(10R,11S,15R,16R)-16-hydroxy-10-(3,4,5-trimethoxyphenyl)-4,6,13-trioxatetracyclo[7.7.0.0³,⁷.0¹¹,¹⁵]hexadeca-1,3(7),8-trien-12-one	Picropodophyllin	414.405	3-F03	3	Natural Products Library	447-47-4	EI-372	2mg/ml	DMSO	2865
	C[C@@H]1O[C@@H](OC2=C(OC3=C(C(O)=CC(O)=C3)C2=O)C2=CC(O)=C(O)C(O)=C2)[C@H](O)[C@H](O)[C@H]1O	5,7-dihydroxy-3-{[(2S,3R,4R,5R,6S)-3,4,5-trihydroxy-6-methyloxan-2-yl]oxy}-2-(3,4,5-trihydroxyphenyl)chromen-4-one	Myricitrin	464.376	3-F04	3	Natural Products Library	17912-87-7	NP-196	2mg/ml	DMSO	2865
	OC[C@H]1O[C@@H](OC2=CC3=C(C(=O)C[C@H](O3)C3=CC=C(O)C=C3)C(O)=C2)[C@H](O)[C@@H](O)[C@@H]1O	(2S)-5-hydroxy-2-(4-hydroxyphenyl)-7-{[(2S,3R,4S,5S,6R)-3,4,5-trihydroxy-6-(hydroxymethyl)oxan-2-yl]oxy}-2,3-dihydro-1-benzopyran-4-one	Narigenin-7-O-glucoside	434.393	3-F05	3	Natural Products Library	529-55-5	NP-201	2mg/ml	DMSO	2865
	CC1OC(OCC2OC(OC3=CC(O)=C4C(=O)CC(OC4=C3)C3=CC=C(O)C=C3)C(O)C(O)C2O)C(O)C(O)C1O	5-hydroxy-2-(4-hydroxyphenyl)-7-[(3,4,5-trihydroxy-6-{[(3,4,5-trihydroxy-6-methyloxan-2-yl)oxy]methyl}oxan-2-yl)oxy]-2,3-dihydro-1-benzopyran-4-one	Narirutin	580.535	3-F06	3	Natural Products Library	14259-46-2	NP-203	2mg/ml	DMSO	2865
	[H][C@@]12C[C@@]3(O)[C@@H]4[C@@H]([C@@H](OC4=O)[C@H]4OC(=O)[C@]1(O2)[C@@]34C)C(C)(C)O	(1R,3R,5S,8S,9R,12S,13R,14S)-1-hydroxy-14-(2-hydroxypropan-2-yl)-13-methyl-4,7,10-trioxapentacyclo[6.4.1.1⁹,¹².0³,⁵.0⁵,¹³]tetradecane-6,11-dione	Picrotonin	310.299	3-F07	3	Natural Products Library	21416-53-5	NP-400	2mg/ml	DMSO	2865
	CC1=CC(=O)C2=C(C=CC=C2O)C1=O	plumbagin	Plumbagin	188.179	3-F08	3	Natural Products Library	481-42-5	NP-236	2mg/ml	DMSO	2865
	[H][C@@]12CC[C@@](C(O)=O)(C(=O)C1)C2(C)C	(1S,4R)-7,7-dimethyl-2-oxobicyclo[2.2.1]heptane-1-carboxylic acid	Ketopinic acid	182.216	3-F09	3	Natural Products Library	40724-67-2	NP-543	2mg/ml	DMSO	2865
	[Br-].[H][C@]12O[C@@]1([H])[C@]1([H])C[C@@H](C[C@@]2([H])[N+]1(C)CCCC)OC(=O)[C@H](CO)C1=CC=CC=C1	(1R,2R,4S,5S,7S)-9-butyl-7-{[(2S)-3-hydroxy-2-phenylpropanoyl]oxy}-9-methyl-3-oxa-9-azatricyclo[3.3.1.0²,⁴]nonan-9-ium bromide	Scopolamine N-butylbromide	440.371	3-F10	3	Natural Products Library	149-64-4	NP-527	2mg/ml	DMSO	2865
	COC1=CC2=C(C(=O)C(O)=C(O2)C2=CC(O)=C(O)C=C2)C(O)=C1	rhammnetin	Rhamnetine	316.262	3-F11	3	Natural Products Library	90-19-7	NP-257	2mg/ml	DMSO	2865
	[H][C@@]1(O[C@@H]2C(O)[C@H](O)[C@@H](CO)O[C@H]2OC2=CC3=C(C(=O)C=C(O3)C3=CC=C(O)C=C3)C(O)=C2)O[C@@H](C)[C@H](O)[C@@H](O)[C@H]1O	7-{[(2S,3R,5S,6R)-4,5-dihydroxy-6-(hydroxymethyl)-3-{[(2S,3R,4R,5R,6S)-3,4,5-trihydroxy-6-methyloxan-2-yl]oxy}oxan-2-yl]oxy}-5-hydroxy-2-(4-hydroxyphenyl)chromen-4-one	Rhoifolin	578.519	3-F12	3	Natural Products Library	17306-46-6	NP-259	2mg/ml	DMSO	2865
	C[N+]1=CC2=C(C=CC3=C2OCO3)C2=C1C1=C(C=C2)C=C2OCOC2=C1	24-methyl-5,7,18,20-tetraoxa-24-azahexacyclo[11.11.0.0²,¹⁰.0⁴,⁸.0¹⁴,²².0¹⁷,²¹]tetracosa-1(13),2(10),3,8,11,14(22),15,17(21),23-nonaen-24-ium	Sanguinarine	332.329	3-G01	3	Natural Products Library	5578-73-4	NP-269	2mg/ml	DMSO	2865
	OC[C@H]1O[C@@H](OC2=CC3=C(C(=O)C=C(O3)C3=CC=C(O)C=C3)C(O)=C2[C@@H]2O[C@H](CO)[C@@H](O)[C@H](O)[C@H]2O)[C@H](O)[C@@H](O)[C@@H]1O	5-hydroxy-2-(4-hydroxyphenyl)-6-[(2S,3R,4R,5S,6R)-3,4,5-trihydroxy-6-(hydroxymethyl)oxan-2-yl]-7-{[(2S,3R,4S,5S,6R)-3,4,5-trihydroxy-6-(hydroxymethyl)oxan-2-yl]oxy}chromen-4-one	Saponarin	594.518	3-G02	3	Natural Products Library	20310-89-8	NP-271	2mg/ml	DMSO	2865
	[H][C@@]12CCC(=C)[C@H](CC[C@@](C)(O)C=C)[C@@]1(C)CCCC2(C)C	(3R)-5-[(1S,4aS,8aS)-5,5,8a-trimethyl-2-methylidene-hexahydro-1H-naphthalen-1-yl]-3-methylpent-1-en-3-ol	Manool	290.483	3-G03	3	Natural Products Library	596-85-0	NP-545	2mg/ml	DMSO	2865
	COC1=CC(=O)OC(\C=C\C=C\C=C\C(C)=C\C2(C)OC(C)C(C)(O)C2O)=C1C	6-[(1E,3E,5E,7E)-8-(3,4-dihydroxy-2,4,5-trimethyloxolan-2-yl)-7-methylocta-1,3,5,7-tetraen-1-yl]-4-methoxy-5-methylpyran-2-one	Citreoviridin	402.481	3-G04	3	Natural Products Library	25425-12-1	NP-541	2mg/ml	DMSO	2865
	COC1=CC=C(C=C1OC)C1=CC(=O)C2=C(O1)C=C(OC)C(OC)=C2OC	2-(3,4-dimethoxyphenyl)-5,6,7-trimethoxychromen-4-one	Sinensetine	372.369	3-G05	3	Natural Products Library	2306-27-6	NP-292	2mg/ml	DMSO	2865
	OC1=CC2=C(C=C1)C(=O)\C(O2)=C/C1=CC(O)=C(O)C=C1	sulfuretin	Sulfuretine	270.237	3-G06	3	Natural Products Library	120-05-8	NP-308	2mg/ml	DMSO	2865
	Cl.[H][C@]12CC[C@]([H])(C[C@@H](C1)OC(=O)C(CO)C1=CC=CC=C1)[N+]2(C)[O-]	(1R,3R,5S)-3-[(3-hydroxy-2-phenylpropanoyl)oxy]-8-methyl-8-azabicyclo[3.2.1]octan-8-ium-8-olate hydrochloride	Atropine-N-oxide·HCl	341.83	3-G07	3	Natural Products Library	4574-60-1	NP-544	2mg/ml	DMSO	2865
	COC1=C(O)C=CC(=C1)C1=C(O)C(=O)C2=C(O1)C=C(O)C=C2O	3,5,7-trihydroxy-2-(4-hydroxy-3-methoxyphenyl)chromen-4-one	Tamarixetine	316.262	3-G08	3	Natural Products Library	603-61-2	NP-311	2mg/ml	DMSO	2865
	[H][C@@]12C[C@]3([H])C(=CO[C@@H](C)[C@]3([H])CN1CCC1=C2NC2=CC=CC=C12)C(=O)OC	methyl (1S,15S,16S,20S)-16-methyl-17-oxa-3,13-diazapentacyclo[11.8.0.0²,¹⁰.0⁴,⁹.0¹⁵,²⁰]henicosa-2(10),4,6,8,18-pentaene-19-carboxylate	Teterahydroalstonine	352.427	3-G09	3	Natural Products Library	6474-90-4	NP-314	2mg/ml	DMSO	2865
	[H][C@@]12O[C@]3([H])C=C(C)CC[C@]3(COC(C)=O)[C@@](C)([C@H](OC(C)=O)[C@H]1O)[C@@]21CO1	(1'S,2R,2'R,7'R,9'R,10'R,11'S)-11'-(acetyloxy)-10'-hydroxy-1',5'-dimethyl-8'-oxaspiro[oxirane-2,12'-tricyclo[7.2.1.0²,⁷]dodecan]-5'-en-2'-ylmethyl acetate	Diacetoxyscirpenol	366.406	3-G10	3	Natural Products Library	2270-40-8	NP-563	2mg/ml	DMSO	2865
	C[C@@H]1OC(OC2=C(C=CC=C2)C2=CC(=O)C3=C(O)C=C(O)C([C@@H]4O[C@H](CO)[C@@H](O)[C@H](O)[C@H]4O)=C3O2)[C@H](O)[C@H](O)[C@H]1O	5,7-dihydroxy-8-[(2S,3R,4R,5S,6R)-3,4,5-trihydroxy-6-(hydroxymethyl)oxan-2-yl]-2-(2-{[(3R,4R,5R,6S)-3,4,5-trihydroxy-6-methyloxan-2-yl]oxy}phenyl)chromen-4-one	Vitexin-2"-O-rhamnoside	578.519	3-G11	3	Natural Products Library	64820-99-1	NP-336	2mg/ml	DMSO	2865
	Br.[H]O[H].[H]O[H].[H]O[H].CN1CCC2=C(C=C(O)C(O)=C2)C1CC1=CC=C(O)C(O)=C1	1-[(3,4-dihydroxyphenyl)methyl]-2-methyl-3,4-dihydro-1H-isoquinoline-6,7-diol trihydrate hydrobromide	Laudanosoline·HBr·3H2O	436.295	3-G12	3	Natural Products Library	485-33-6	NP-169	2mg/ml	DMSO	2865
	COC1=CC2=C(C=C1OC)C(CC1=CC(OC)=C(OC)C=C1Br)N(C)CC2	1-[(2-bromo-4,5-dimethoxyphenyl)methyl]-6,7-dimethoxy-2-methyl-3,4-dihydro-1H-isoquinoline	(±)-6'-Bromolaudanosine	436.339	3-H01	3	Natural Products Library	53392-66-8	NP-037	2mg/ml	DMSO	2865
	[H][C@]12CCC(=C)[C@@H](C\C=C3/[C@H](O)COC3=O)[C@]1(C)CC[C@@H](O)[C@@]2(C)CO	(3E,4S)-3-{2-[(1R,4aS,5R,6R,8aS)-6-hydroxy-5-(hydroxymethyl)-5,8a-dimethyl-2-methylidene-hexahydro-1H-naphthalen-1-yl]ethylidene}-4-hydroxyoxolan-2-one	Andrographolide	350.449	3-H02	3	Natural Products Library	5508-58-7	NP-008	2mg/ml	DMSO	2865
	[H][C@]12C[C@]34[C@H](O)[C@@]1([H])[C@@]1([H])C[C@]([H])(N2[C@H](O)[C@H]1CC)[C@]3([H])N(C)C1=CC=CC=C41	(1R,9R,10S,12R,13S,14R,16S,17S,18R)-13-ethyl-8-methyl-8,15-diazahexacyclo[14.2.1.0¹,⁹.0²,⁷.0¹⁰,¹⁵.0¹²,¹⁷]nonadeca-2,4,6-triene-14,18-diol	Ajmaline	326.433	3-H03	3	Natural Products Library	4360-12-7	NP-004	2mg/ml	DMSO	2865
	[H][C@]12[C@@H](O)CC3=C(C=C4OCOC4=C3)[C@@]1([H])N(C)CC1=C2C=CC2=C1OCO2	(1S,12S,13R)-24-methyl-5,7,18,20-tetraoxa-24-azahexacyclo[11.11.0.0²,¹⁰.0⁴,⁸.0¹⁴,²².0¹⁷,²¹]tetracosa-2(10),3,8,14(22),15,17(21)-hexaen-12-ol	(+)-Chelidonine	353.369	3-H04	3	Natural Products Library	476-32-4	NP-050	2mg/ml	DMSO	2865
	OC1=C(O)C=C2C(=O)C=C(OC2=C1)C1=CC=CC=C1	6,7-dihydroxy-2-phenylchromen-4-one	6,7-Dihydroxyflavone	254.238	3-H05	3	Natural Products Library	38183-04-9	NP-081	2mg/ml	DMSO	2865
	OC1=CC2=C(C=C1)C(=O)C(O)=C(O2)C1=CC(O)=C(O)C=C1	fisetin	Fisetin	286.236	3-H06	3	Natural Products Library	528-48-3	NP-104	2mg/ml	DMSO	2865
	Cl.[H]O[H].[H]O[H].CC1=NCCC2=C1NC1=C2C=CC(O)=C1	1-methyl-3H,4H,9H-pyrido[3,4-b]indol-7-ol dihydrate hydrochloride	Harmalol·HCl·2H2O	272.728	3-H07	3	Natural Products Library	6028-00-8	NP-121	2mg/ml	DMSO	2865
	Cl.[H]O[H].[H]O[H].CC1=NC=CC2=C1NC1=C2C=CC(O)=C1	1-methyl-9H-pyrido[3,4-b]indol-7-ol dihydrate hydrochloride	Harmol·HCl·2H2O	270.712	3-H08	3	Natural Products Library	40580-83-4	NP-124	2mg/ml	DMSO	2865
	COC1=CC(=CC=C1O)C1=C(OC[C@@H]2OC(O[C@@H]3O[C@@H](C)[C@H](O)[C@@H](O)[C@H]3O)[C@@H](O)[C@H](O)[C@@H]2O)C(=O)C2=C(O)C=C(O)C=C2O1	5,7-dihydroxy-2-(4-hydroxy-3-methoxyphenyl)-3-{[(2S,3S,4R,5S)-3,4,5-trihydroxy-6-{[(2S,3R,4R,5R,6S)-3,4,5-trihydroxy-6-methyloxan-2-yl]oxy}oxan-2-yl]methoxy}chromen-4-one	Isorhamnetine-3-rutinoside	624.544	3-H09	3	Natural Products Library	604-80-8	NP-150	2mg/ml	DMSO	2865
	COC1=CC2=C(C=CC(=O)O2)C=C1O	6-hydroxy-7-methoxychromen-2-one	Isoscopoletine	192.168	3-H10	3	Natural Products Library	776-86-3	NP-153	2mg/ml	DMSO	2865
	COC1=CC=CC2=C1C(=O)C=C(O2)C1=CC=CC=C1	5-methoxy-2-phenylchromen-4-one	5-Methoxyflavone	252.265	3-H11	3	Natural Products Library	42079-78-7	NP-186	2mg/ml	DMSO	2865
	COC1=CC=C(C=C1)C1=CC(=O)C2=C(O1)C=C(O)C=C2	7-hydroxy-2-(4-methoxyphenyl)chromen-4-one	Pratol	268.264	3-H12	3	Natural Products Library	487-24-1	NP-241	2mg/ml	DMSO	2865
	COC1=CC(=CC(OC)=C1O)C1=C(O[C@@H]2O[C@H](CO)[C@@H](O)[C@H](O)[C@H]2O)C(=O)C2=C(O)C=C(O)C=C2O1	5,7-dihydroxy-2-(4-hydroxy-3,5-dimethoxyphenyl)-3-{[(2S,3R,4S,5S,6R)-3,4,5-trihydroxy-6-(hydroxymethyl)oxan-2-yl]oxy}chromen-4-one	Syringetine-3-glucoside	508.429	4-A01	4	Natural Products Library	40039-49-4	NP-309	2mg/ml	DMSO	2865
	[H]C12CC[C@@H]3[C@H](C)N(C)C[C@]13CCC1([H])[C@@]2([H])CC=C2C[C@H](CC[C@]12C)N(C)C	(1R,5S,6S,9R,13R,16S)-N,N,6,7,13-pentamethyl-7-azapentacyclo[10.8.0.0²,⁹.0⁵,⁹.0¹³,¹⁸]icos-18-en-16-amine	Conessine	356.588	4-A02	4	Natural Products Library	546-06-5	NP-495	2mg/ml	DMSO	2865
	[H][C@]12C[C@@]3([H])[C@]4([H])CC[C@]5([H])C[C@@H](O)CC[C@]5(C)[C@@]4([H])CC[C@]3(C)[C@@]1([H])[C@H](C)[C@@]1(CC[C@H](C)CO1)O2	(1'R,2R,2'S,4'S,5S,7'S,8'R,9'S,12'S,13'S,16'S,18'R)-5,7',9',13'-tetramethyl-5'-oxaspiro[oxane-2,6'-pentacyclo[10.8.0.0²,⁹.0⁴,⁸.0¹³,¹⁸]icosane]-16'-ol	Sarsasapogenin	416.637	4-A03	4	Natural Products Library	126-19-2	NP-272	2mg/ml	DMSO	2865
	[H]C(=O)[C@]12CC[C@H](O)C[C@@]1(O)CCC1C2CC[C@]2(C)C(CC[C@]12O)C1=CC(=O)OC1	(2S,5S,7S,11S,15R)-5,7,11-trihydroxy-15-methyl-14-(5-oxo-2H-furan-3-yl)tetracyclo[8.7.0.0²,⁷.0¹¹,¹⁵]heptadecane-2-carbaldehyde	Strophantidin	404.497	4-A04	4	Natural Products Library	66-28-4	NP-306	2mg/ml	DMSO	2865
	OS(O)(=O)=O.CN(C)CCC1=CC=C(O)C=C1.CN(C)CCC1=CC=C(O)C=C1	bis(4-[2-(dimethylamino)ethyl]phenol); sulfuric acid	Hordenine sulfate	428.543	4-A05	4	Natural Products Library	622-64-0	NP-494	2mg/ml	DMSO	2865
	[H][C@]12[C@H](CC(C)=CC[C@@]1(C)CC[C@@]2(O)C(C)C)OC(=O)C1=CC=C(O)C=C1	(3R,3aR,4S,8aR)-3-hydroxy-3-isopropyl-6,8a-dimethyl-1,2,3a,4,5,8-hexahydroazulen-4-yl 4-hydroxybenzoate	Ferutinin	358.471	4-A06	4	Natural Products Library		NP-534	2mg/ml	DMSO	2865
	O=C(\C=C\C=C\C1=CC2=C(OCO2)C=C1)N1CCCCC1	piperine	Piperine	285.338	4-A07	4	Natural Products Library	94-62-2	NP-235	2mg/ml	DMSO	2865
	C[C@@H]1O[C@@H](OC2=C(OC3=C(C(O)=CC(O)=C3)C2=O)C2=CC(O)=C(O)C=C2)[C@@H](O)[C@H](O)[C@@H]1O	2-(3,4-dihydroxyphenyl)-5,7-dihydroxy-3-{[(2S,3S,4R,5S,6S)-3,4,5-trihydroxy-6-methyloxan-2-yl]oxy}chromen-4-one	Quercitrin	448.377	4-A08	4	Natural Products Library	522-12-3	NP-246	2mg/ml	DMSO	2865
	[H][C@]12O[C@@]1([H])[C@]1([H])C[C@@H](C[C@]2([H])[N+]1(C)[O-])OC(=O)C(CO)C1=CC=CC=C1	(1S,2R,4S,5S,7S)-7-[(3-hydroxy-2-phenylpropanoyl)oxy]-9-methyl-3-oxa-9-azatricyclo[3.3.1.0²,⁴]nonan-9-ium-9-olate	(-)-Scopolamine N-oxide	319.352	4-A09	4	Natural Products Library	6106-81-6	NP-278	2mg/ml	DMSO	2865
	O[C@@H]1CC(=C[C@@H](O)[C@H]1O)C(O)=O	shikimic acid	Shikimic acid	174.151	4-A10	4	Natural Products Library	138-59-0	NP-290	2mg/ml	DMSO	2865
	Cl.C[N+]1(C)CCC[C@H]1C([O-])=O	(2S)-1,1-dimethylpyrrolidin-1-ium-2-carboxylate hydrochloride	Stachydrine·HCl	179.645	4-A11	4	Natural Products Library	4136-37-2	NP-303	2mg/ml	DMSO	2865
	C[C@@H]1CC2=C(C(=O)O1)C(O)=C(C=C2Cl)C(=O)NC(CC1=CC=CC=C1)C(O)=O	(2S)-2-{[(3R)-5-chloro-8-hydroxy-3-methyl-1-oxo-3,4-dihydro-2-benzopyran-7-yl]formamido}-3-phenylpropanoic acid	Ochratoxin A	403.813	4-A12	4	Natural Products Library	303-47-9	NP-212	2mg/ml	DMSO	2865
	OC1OCC=C2OC(=O)C=C12	patulin	Patulin	154.12	4-B01	4	Natural Products Library	149-29-1	NP-223	2mg/ml	DMSO	2865
	C[C@H]1CCCC(=O)CCC\C=C\C2=C(O)C=C(O)C=C2C(=O)O1	(3S)-13,15-dihydroxy-3-methyl-4,5,6,8,9,10-hexahydro-3H-2-benzoxacyclotetradecine-1,7-dione	Zearalenone	318.364	4-B02	4	Natural Products Library	17924-92-4	NP-341	2mg/ml	DMSO	2865
	COC1=CC(=CC=C1O)C1=C(O)C(=O)C2=C(O)C=C(O)C=C2O1	3,5,7-trihydroxy-2-(4-hydroxy-3-methoxyphenyl)chromen-4-one	Isorhamnetine	316.262	4-B03	4	Natural Products Library	418-19-3	NP-148	2mg/ml	DMSO	2865
	CC(\C=C\C1(O)C(C)=CC(=O)CC1(C)C)=C\C(O)=O	abscisic acid	(±)-Abscisic acid	264.317	4-B04	4	Natural Products Library	14375-45-2	NP-001	2mg/ml	DMSO	2865
	[Na+].CO[C@H]1\C=C\O[C@@]2(C)OC3=C(C2=O)C2=C(C(O)=C(NC(=O)\C(C)=C/C=C/[C@@H](C)[C@@H](O)[C@@H](C)[C@H](O)[C@H](C)[C@H]([C@H]1C)C(=O)OC)C=C2[O-])C(O)=C3C	sodium (7S,9E,11R,12R,13R,14R,15R,16R,17R,18R,19E,21Z)-2,15,17,29-tetrahydroxy-11-methoxy-13-(methoxycarbonyl)-3,7,12,14,16,18,22-heptamethyl-6,23-dioxo-8,30-dioxa-24-azatetracyclo[23.3.1.1⁴,⁷.0⁵,²⁸]triaconta-1(28),2,4,9,19,21,25(29),26-octaen-27-olate	Rifamycin·Na	719.75	4-B05	4	Natural Products Library	14897-39-3	NP-526	2mg/ml	DMSO	2865
	OCC1=CC2=C(C(O)=C1)C(=O)C1=C(C=CC=C1O)C2=O	aloe-emodin	Aloe-emodine	270.237	4-B06	4	Natural Products Library	481-72-1	NP-005	2mg/ml	DMSO	2865
	CCCCCC[C@@H]1[C@@H](OC(=O)CC(C)C)[C@H](C)OC(=O)[C@@H](NC(=O)C2=CC=CC(NC=O)=C2O)[C@@H](C)OC1=O	(2R,3S,6S,7R,8R)-3-[(3-formamido-2-hydroxybenzene)amido]-8-hexyl-2,6-dimethyl-4,9-dioxo-1,5-dioxonan-7-yl 3-methylbutanoate	Antimycin A1	548.625	4-B07	4	Natural Products Library	642-15-9	NP-009	2mg/ml	DMSO	2865
	[H]C1(OC[C@]2([H])C([H])(OC[C@]12[H])C1=CC2=C(OCO2)C=C1)C1=CC2=C(OCO2)C=C1	5-[(3aR,6aR)-4-(2H-1,3-benzodioxol-5-yl)-hexahydrofuro[3,4-c]furan-1-yl]-2H-1,3-benzodioxole	(-)-Asarinin	354.353	4-B08	4	Natural Products Library	133-05-1	NP-017	2mg/ml	DMSO	2865
	[H][C@@]12C=CO[C@@H](OC3O[C@H](CO)[C@@H](O)[C@H](O)[C@H]3O)[C@]1([H])C(CO)=C[C@H]2O	(3R,4S,5S,6R)-2-{[(1S,4aR,5S,7aS)-5-hydroxy-7-(hydroxymethyl)-1H,4aH,5H,7aH-cyclopenta[c]pyran-1-yl]oxy}-6-(hydroxymethyl)oxane-3,4,5-triol	Aucubin	346.33	4-B09	4	Natural Products Library	479-98-1	NP-021	2mg/ml	DMSO	2865
	CC(C)=CCCC1=CC(=O)C2=C(C(O)=CC=C2O)C1=O	5,8-dihydroxy-2-(4-methylpent-3-en-1-yl)naphthalene-1,4-dione	Deoxyshikonin	272.296	4-B10	4	Natural Products Library	43043-74-9	NP-022	2mg/ml	DMSO	2865
	[H][C@@]12CC3=C(C=C(OC)C(O)=C3)C3=C(OC)C(O)=CC(CCN1C)=C23	(9S)-4,16-dimethoxy-10-methyl-10-azatetracyclo[7.7.1.0²,⁷.0¹³,¹⁷]heptadeca-1(16),2(7),3,5,13(17),14-hexaene-5,15-diol	Boldine	327.374	4-B11	4	Natural Products Library	476-70-0	NP-036	2mg/ml	DMSO	2865
	[H][C@]12CC(C)(C)[C@]1([H])CC[C@@]1(C)O[C@@H]1CCC2=C	(1R,4R,6R,10S)-4,12,12-trimethyl-9-methylidene-5-oxatricyclo[8.2.0.0⁴,⁶]dodecane	Caryophylline	220.351	4-B12	4	Natural Products Library	1139-30-6	NP-045	2mg/ml	DMSO	2865
	O[C@H]1CC2=C(O[C@@H]1C1=CC=C(O)C(O)=C1)C=C(O)C=C2O	catechol (+)	(+)-Catechine	290.268	4-C01	4	Natural Products Library	225937-10-0	NP-047	2mg/ml	DMSO	2865
	[H][C@@]1(CN2CCC1C[C@@]2([H])[C@H](O)C1=CC=NC2=C1C=CC=C2)C=C	(R)-[(2S,5R)-5-ethenyl-1-azabicyclo[2.2.2]octan-2-yl](quinolin-4-yl)methanol	(-)-Cinchonidine	294.391	4-C02	4	Natural Products Library	485-71-2	NP-053	2mg/ml	DMSO	2865
	[H]C(O)(C1=CC=NC2=C1C=CC=C2)[C@@]1([H])CC2CC[N@@]1C[C@]2([H])C=C	[(1R,2R,5R)-5-ethenyl-1-azabicyclo[2.2.2]octan-2-yl](quinolin-4-yl)methanol	(+)-Cinchonine	294.391	4-C03	4	Natural Products Library	118-10-5	NP-054	2mg/ml	DMSO	2865
	CN1C([C@H](CC1=O)C(O)=O)C1=CC=CN=C1	(3S)-1-methyl-5-oxo-2-(pyridin-3-yl)pyrrolidine-3-carboxylic acid	Trans-4-Cotininecarboxylic acid	220.225	4-C04	4	Natural Products Library	33224-01-0	NP-065	2mg/ml	DMSO	2865
	[H][C@]12CC[C@H](C)CN1[C@@]1([H])C[C@@]3([H])[C@]4([H])CC[C@@]5([H])C[C@@H](O)CC[C@]5(C)[C@@]4([H])CC[C@]3(C)[C@@]1([H])[C@@H]2C	(1S,2R,5S,7S,10S,11S,14S,15R,16S,17R,20S,23S)-10,14,16,20-tetramethyl-22-azahexacyclo[12.10.0.0²,¹¹.0⁵,¹⁰.0¹⁵,²³.0¹⁷,²²]tetracosan-7-ol	Demissidine	399.652	4-C05	4	Natural Products Library	474-08-8	NP-072	2mg/ml	DMSO	2865
	[H][C@]12CC[C@]3([H])[C@@]4(C)CCC(=O)C(C)(C)[C@]4([H])CC[C@@]3(C)[C@]1(C)CC[C@@H]2[C@@](C)(O)CCC=C(C)C	(1R,2R,7R,10R,11R,14S,15R)-14-[(2S)-2-hydroxy-6-methylhept-5-en-2-yl]-2,6,6,10,11-pentamethyltetracyclo[8.7.0.0²,⁷.0¹¹,¹⁵]heptadecan-5-one	Dipterocarpol	442.717	4-C06	4	Natural Products Library	471-69-2	NP-085	2mg/ml	DMSO	2865
	[H][C@@]12CCC(=C)[C@]1([H])[C@@]1([H])OC(=O)C(=C)[C@]1([H])CCC2=C	(3aS,6aR,9aR,9bS)-3,6,9-trimethylidene-octahydroazuleno[4,5-b]furan-2-one	Dehydrocostus lactone	230.302	4-C07	4	Natural Products Library	477-43-0	NP-542	2mg/ml	DMSO	2865
	[H][C@@]12CCC(=O)[C@H](C)[C@@]1(C)CC[C@@]1([H])[C@@]2(C)CC[C@@]2(C)[C@]3([H])CC(C)(C)CC[C@]3(C)CC[C@]12C	(4R,4aS,6aS,6bR,8aR,12aR,12bS,14aS,14bS)-4,4a,6b,8a,11,11,12b,14a-octamethyl-tetradecahydro-1H-picen-3-one	Friedelin	426.717	4-C08	4	Natural Products Library	559-74-0	NP-107	2mg/ml	DMSO	2865
	OC(=O)CCCC1=CNC2=C1C=CC=C2	3-indolebutyric acid	Indole-3-butyric acid	203.237	4-C09	4	Natural Products Library	133-32-4	NP-532	2mg/ml	DMSO	2865
	[H][C@@]12CC[C@]3(O)C[C@]1(CC3=C)[C@@H](C(O)=O)[C@]1([H])[C@@]3(C)[C@@H](O)C=C[C@@]21OC3=O	(1R,2R,5S,8S,9S,10R,11S,12S)-5,12-dihydroxy-11-methyl-6-methylidene-16-oxo-15-oxapentacyclo[9.3.2.1⁵,⁸.0¹,¹⁰.0²,⁸]heptadec-13-ene-9-carboxylic acid	(+)-Gibberellic acid	346.374	4-C10	4	Natural Products Library	77-06-5	NP-113	2mg/ml	DMSO	2865
	[H][C@]12CC[C@]3([H])[C@]([H])(CC[C@]4(C)[C@H]([C@@H](O)C[C@]34O)C3=CC(=O)OC3)[C@@]1(C)CC[C@H](O)C2	4-[(1S,2S,5S,7R,10R,11S,13S,14R,15R)-5,11,13-trihydroxy-2,15-dimethyltetracyclo[8.7.0.0²,⁷.0¹¹,¹⁵]heptadecan-14-yl]-5H-furan-2-one	Gitoxigenin	390.513	4-C11	4	Natural Products Library	545-26-6	NP-114	2mg/ml	DMSO	2865
	CC1=NC=CC2=C1NC1=C2C=CC=C1	harman	Harmane	182.221	4-C12	4	Natural Products Library	486-84-0	AC-1050	2mg/ml	DMSO	2865
	CN1C2CC(O)C1CC(=O)C2	6-hydroxy-8-methyl-8-azabicyclo[3.2.1]octan-3-one	6-Hydroxytropinone	155.194	4-D01	4	Natural Products Library	5932-53-6	NP-139	2mg/ml	DMSO	2865
	Cl.[H][C@]12CC3=C(C(O)=C(OC)C=C3)C3=C1C(CCN2C)=CC(OC)=C3OC	(9S)-4,15,16-trimethoxy-10-methyl-10-azatetracyclo[7.7.1.0²,⁷.0¹³,¹⁷]heptadeca-1(17),2(7),3,5,13,15-hexaen-3-ol hydrochloride	(+)-Isocorydine hydrochloride	377.862	4-D02	4	Natural Products Library	13552-72-2	NP-144	2mg/ml	DMSO	2865
	[H][C@]12C[C@@H](OC(=O)C3=CC(OC)=C(OC)C(OC)=C3)[C@H](OC)[C@@H](C(=O)OC)[C@@]1([H])C[C@]1([H])N(CCC3=C1NC1=C3C=CC(OC)=C1)C2	methyl (1S,15S,17R,18R,19S,20S)-6,18-dimethoxy-17-[(3,4,5-trimethoxyphenyl)carbonyloxy]-3,13-diazapentacyclo[11.8.0.0²,¹⁰.0⁴,⁹.0¹⁵,²⁰]henicosa-2(10),4(9),5,7-tetraene-19-carboxylate	(-)-Isoreserpine	608.679	4-D03	4	Natural Products Library	482-85-9	NP-147	2mg/ml	DMSO	2865
	[H][C@@]12[C@H]3OC(=O)[C@@H](C)[C@@H]3CCC(C)=C1C(=O)C=C2C	(3S,3aS,9aS,9bS)-3,6,9-trimethyl-3H,3aH,4H,5H,9aH,9bH-azuleno[4,5-b]furan-2,7-dione	Leucomisine	246.302	4-D04	4	Natural Products Library	17946-87-1	NP-170	2mg/ml	DMSO	2865
	OC(=O)\C=C/C(O)=O.[H][C@@]12CC3=CNC4=C3C(=CC=C4)C1=C[C@H](CN2C)C(=O)N[C@@H](CC)CO	(2Z)-but-2-enedioic acid; (4R,7R)-N-[(2S)-1-hydroxybutan-2-yl]-6-methyl-6,11-diazatetracyclo[7.6.1.0²,⁷.0¹²,¹⁶]hexadeca-1(15),2,9,12(16),13-pentaene-4-carboxamide	Methylergonovine maleate	455.504	4-D05	4	Natural Products Library	57432-61-8	NP-189	2mg/ml	DMSO	2865
	[H][C@]12[C@@H](C)C3=C(CN1CCC1=C2C=C(OC)C(OC)=C1)C(OC)=C(OC)C=C3	corydaline	Corydaline	369.454	4-D06	4	Natural Products Library	518-69-4	NP-061	2mg/ml	DMSO	2865
	[Cl-].C[C@@H]1O[C@@H](C[C@H]1O)C[N+](C)(C)C	{[(2S,4R,5S)-4-hydroxy-5-methyloxolan-2-yl]methyl}trimethylazanium chloride	(+)-Muscarine chloride	209.714	4-D07	4	Natural Products Library	2303-35-7	AC-742	2mg/ml	DMSO	2865
	CCN1C=C(C(O)=O)C(=O)C2=C1N=C(C)C=C2	nalidixic acid	Nalidixic acid	232.235	4-D08	4	Natural Products Library	389-08-2	NP-197	2mg/ml	DMSO	2865
	[H][C@@]1(CC[C@](O)(CC)[C@H](C)O1)[C@]1(C)CC[C@]2(O1)O[C@@]1(O[C@]([H])([C@@H](CC)C(=O)[C@@H](C)[C@@H](O)[C@H](C)[C@]3([H])OC([C@@H](CC)C(O)=O)[C@@H](C)C[C@@H]3C)[C@@H](C)C[C@H]1C)C=C[C@H]2O	(2R)-2-[(3S,5S,6R)-6-[(2S,3S,4S,6R)-6-[(2S,5S,7R,9S,10S,12R,15R)-2-[(2R,5R,6S)-5-ethyl-5-hydroxy-6-methyloxan-2-yl]-15-hydroxy-2,10,12-trimethyl-1,6,8-trioxadispiro[4.1.5⁷.3⁵]pentadec-13-en-9-yl]-3-hydroxy-4-methyl-5-oxooctan-2-yl]-3,5-dimethyloxan-2-yl]butanoic acid	Narasin	765.025	4-D09	4	Natural Products Library	55134-13-9	NP-198	2mg/ml	DMSO	2865
	C1CC2=C(CN1)NC1=C2C=CC=C1	1H,2H,3H,4H,9H-pyrido[3,4-b]indole	Noreleagnine	172.226	4-D10	4	Natural Products Library	16502-01-5	NP-208	2mg/ml	DMSO	2865
	N1C2=C(C=CC=C2)C2=C1C=NC=C2	9H-pyrido[3,4-b]indole	Norharmane	168.195	4-D11	4	Natural Products Library	244-63-3	NP-210	2mg/ml	DMSO	2865
	[Cl-].COC1=CC2=C(C=C1OC)C1=CC3=C(C=[N+]1CC2)C(OC)=C(OC)C=C3	3,4,10,11-tetramethoxy-7,8-dihydro-6000000λ⁵-azatetraphen-6-ylium chloride	Palmatine chloride	387.857	4-D12	4	Natural Products Library	171869-95-7	NP-220	2mg/ml	DMSO	2865
	[H][C@]12CC[C@]3([H])[C@]([H])(CC[C@]4(C)[C@H](CC[C@]34O)C3=CC(=O)OC3)[C@]1(CC[C@@H](C2)O[C@@H]1OC(C)[C@H](O)[C@H](OC)C1O)C=O	(1S,2R,5S,7R,10R,11S,14R,15R)-5-{[(2R,4S,5S)-3,5-dihydroxy-4-methoxy-6-methyloxan-2-yl]oxy}-11-hydroxy-15-methyl-14-(5-oxo-2H-furan-3-yl)tetracyclo[8.7.0.0²,⁷.0¹¹,¹⁵]heptadecane-2-carbaldehyde	Peruvoside	548.665	4-E01	4	Natural Products Library	1182-87-2	NP-227	2mg/ml	DMSO	2865
	[H][C@]12N(C)CC[C@@]1(C)C1=CC(OC(=O)NC)=CC=C1N2C	physostigmine	Physostigmine	275.346	4-E02	4	Natural Products Library	57-47-6	AC-241	2mg/ml	DMSO	2865
	[H][C@]12[C@@H](O)CCN1C[C@H](NC(C)=O)[C@@H](O)[C@@H]2O	N-[(1S,6S,7R,8R,8aR)-1,7,8-trihydroxy-octahydroindolizin-6-yl]acetamide	6-Acetamido-6-deoxy-castanospermine	230.261	4-E03	4	Natural Products Library	134100-29-1	NP-573	2mg/ml	DMSO	2865
	[H][C@@]12CCC3=C(C=C(O)C=C3)[C@@]1(C)CCC[C@]2(C)C(O)=O	podocarpic acid	Podocarpic acid	274.355	4-E04	4	Natural Products Library	5947-49-9	NP-237	2mg/ml	DMSO	2865
	[H][C@@]12[C@H]3CCN1CC=C2COC(=O)[C@@](O)(CO)[C@H](C)C\C(=C\C)C(=O)O3	(1R,4Z,6R,7S,17R)-4-ethylidene-7-hydroxy-7-(hydroxymethyl)-6-methyl-2,9-dioxa-14-azatricyclo[9.5.1.0¹⁴,¹⁷]heptadec-11-ene-3,8-dione	Retrorsine	351.394	4-E05	4	Natural Products Library	480-54-6	NP-255	2mg/ml	DMSO	2865
	COC1=C(O)C=C(\C=C\C2=CC(O[C@@H]3O[C@H](CO)[C@@H](O)[C@H](O)[C@H]3O)=CC(O)=C2)C=C1	(2S,3R,4S,5S,6R)-2-{3-hydroxy-5-[(E)-2-(3-hydroxy-4-methoxyphenyl)ethenyl]phenoxy}-6-(hydroxymethyl)oxane-3,4,5-triol	Rhapontin	420.41	4-E06	4	Natural Products Library	155-58-8	NP-258	2mg/ml	DMSO	2865
	[H][C@@]12CC[C@@]3(C)OC(=O)C[C@@H]3[C@@]1(C)CCCC2(C)C	(3aR,5aS,9aS,9bR)-3a,6,6,9a-tetramethyl-octahydronaphtho[2,1-b]furan-2-one	(3aR)-(+)-Sclaerolide	250.376	4-E07	4	Natural Products Library	564-20-5	NP-275	2mg/ml	DMSO	2865
	COC1=C(OC)C(O)=C(C=C1)C1=C(N)C(=NC(C(O)=O)=C1C)C1=NC2=C(C=C1)C(=O)C(OC)=C(N)C2=O	5-amino-6-(7-amino-6-methoxy-5,8-dioxoquinolin-2-yl)-4-(2-hydroxy-3,4-dimethoxyphenyl)-3-methylpyridine-2-carboxylic acid	Streptonigrin	506.464	4-E08	4	Natural Products Library	3930-19-6	NP-305	2mg/ml	DMSO	2865
	Cl.COC1=CC2=C(C=C1OC)C(CC1=CC(OC)=C(OC)C=C1)NCC2	1-[(3,4-dimethoxyphenyl)methyl]-6,7-dimethoxy-1,2,3,4-tetrahydroisoquinoline hydrochloride	Tetrahydropapaverine·HCl	379.878	4-E09	4	Natural Products Library	6429-04-5	NP-315	2mg/ml	DMSO	2865
	C[C@@H]1C[C@@H]2[C@H](C3C=C(CO)[C@@H](O)[C@]4(O)[C@@H](O)C(C)=CC14C3=O)C2(C)C	(4S,5R,6R,10R,12R,14R)-4,5,6-trihydroxy-7-(hydroxymethyl)-3,11,11,14-tetramethyltetracyclo[7.5.1.0¹,⁵.0¹⁰,¹²]pentadeca-2,7-dien-15-one	Ingenol	348.433	4-E10	4	Natural Products Library	30220-46-3	NP-525	2mg/ml	DMSO	2865
	[H][C@]12C[C@@H](OC(=O)C3=CC(OC)=C(OC(=O)OCC)C(OC)=C3)[C@H](OC)[C@@H](C(=O)OC)[C@@]1([H])C[C@@]1([H])N(CCC3=C1NC1=CC(OC)=CC=C31)C2	methyl (1R,15S,17R,18R,19S,20S)-17-({4-[(ethoxycarbonyl)oxy]-3,5-dimethoxyphenyl}carbonyloxy)-6,18-dimethoxy-3,13-diazapentacyclo[11.8.0.0²,¹⁰.0⁴,⁹.0¹⁵,²⁰]henicosa-2(10),4,6,8-tetraene-19-carboxylate	Syrosingopine	666.715	4-E11	4	Natural Products Library	84-36-6	NP-574	2mg/ml	DMSO	2865
	COC1=C2C(=O)C=C(C)OC2=CC2=C1C=CO2	visnagin	Visnagin	230.216	4-E12	4	Natural Products Library	82-57-5	NP-334	2mg/ml	DMSO	2865
	COC1=C(O)C=C(O)C2=C1OC(=CC2=O)C1=CC=CC=C1	5,7-dihydroxy-8-methoxy-2-phenylchromen-4-one	Wogonin	284.264	4-F01	4	Natural Products Library	632-85-9	NP-337	2mg/ml	DMSO	2865
	C[C@H]1CCC[C@@H](O)CCCCCC2=CC(O)=CC(O)=C2C(=O)O1	(3S,7S)-7,14,16-trihydroxy-3-methyl-3,4,5,6,7,8,9,10,11,12-decahydro-2-benzoxacyclotetradecin-1-one	β-Zearalanol	322.396	4-F02	4	Natural Products Library	42422-68-4	NP-340	2mg/ml	DMSO	2865
	CC1=CC(=O)OC2=C1C=CC(O)=C2	cantabiline sodium	4-Methylumbelliferone	176.169	4-F03	4	Natural Products Library	90-33-5	NP-547	2mg/ml	DMSO	2865
	CN1C=NC2=C1C(=O)N(C)C(=O)N2C	1,3,7-trimethyl-2,3,6,7-tetrahydro-1H-purine-2,6-dione	Caffeine	194.191	4-F04	4	Natural Products Library	58-08-2	ALX-550-322	2mg/ml	DMSO	2865
	OC1=C(O)C2=C3C(=C1)C(=O)OC1=C3C(=CC(O)=C1O)C(=O)O2	6,7,13,14-tetrahydroxy-2,9-dioxatetracyclo[6.6.2.0⁴,¹⁶.0¹¹,¹⁵]hexadeca-1(15),4,6,8(16),11,13-hexaene-3,10-dione	Ellagic acid	302.193	4-F05	4	Natural Products Library	476-66-4	NP-091	2mg/ml	DMSO	2865
	O[C@@H]1CC2=C(O[C@@H]1C1=CC=C(O)C(O)=C1)C=C(O)C=C2O	epicatechin	(-)-Epicatechin	290.268	4-F06	4	Natural Products Library	490-46-0	NP-095	2mg/ml	DMSO	2865
	COC1=CC=C(C[C@H](N)C(=O)N[C@@H]2[C@@H](CO)O[C@H]([C@@H]2O)N2C=NC3=C2N=CN=C3N(C)C)C=C1	puromycin	Puromycin	471.51	4-F07	4	Natural Products Library	58-58-2	GR-312	2mg/ml	DMSO	2865
	[H][C@@]12C[C@](C)(CC[C@]1(C)CC[C@]1(C)C2=CC(=O)[C@]2([H])[C@@]3(C)CC[C@H](O)C(C)(C)[C@]3([H])CC[C@@]12C)C(O)=O	glycyrrhetinic acid	18-β-Glycyrrhetinic acid	470.684	4-F08	4	Natural Products Library	471-53-4	NP-116	2mg/ml	DMSO	2865
	COC1=CC(OC)=C(Cl)C2=C1C(=O)[C@]1(O2)[C@H](C)CC(=O)C=C1OC	griseofulvin	(+)-Griseofulvin	352.766	4-F09	4	Natural Products Library	126-07-8	NP-119	2mg/ml	DMSO	2865
	OC[C@@H](O)C1O[C@@H](OC2=C(OC3=C(C2=O)C(O)=CC(O)=C3)C2=CC=C(O)C(O)=C2)[C@H](O)[C@H]1O	3-{[(2S,3R,4R)-5-[(1R)-1,2-dihydroxyethyl]-3,4-dihydroxyoxolan-2-yl]oxy}-2-(3,4-dihydroxyphenyl)-5,7-dihydroxychromen-4-one	Isoquercitrine	464.376	4-F10	4	Natural Products Library	21637-25-2	NP-146	2mg/ml	DMSO	2865
	C(NC1=NC=NC2=C1NC=N2)C1=CC=CO1	kinetin	Kinetin	215.211	4-F11	4	Natural Products Library	525-79-1	NP-163	2mg/ml	DMSO	2865
	CC[C@H](C1O[C@@](CC)(C[C@@H]1C)C1CC[C@](O)(CC)[C@H](C)O1)C(=O)[C@@H](C)[C@@H](O)[C@H](C)CCC1=CC=C(C)C(O)=C1C(=O)O[Na]	sodium 6-[(3R,4S,5S,7R)-7-[(3S,5S)-5-ethyl-5-[(5R,6S)-5-ethyl-5-hydroxy-6-methyloxan-2-yl]-3-methyloxolan-2-yl]-4-hydroxy-3,5-dimethyl-6-oxononyl]-2-hydroxy-3-methylbenzoate	Lasalocid A	612.77	4-F12	4	Natural Products Library	25999-20-6	NP-167	2mg/ml	DMSO	2865
	COC1=C(O)C=CC(CCC(C)=O)=C1	4-(4-hydroxy-3-methoxyphenyl)butan-2-one	Vannilylacetone	194.227	4-G01	4	Natural Products Library	122-48-5	NP-560	2mg/ml	DMSO	2865
	[H][C@@]12CC[C@@](C)(O)[C@H](CC[C@](C)(O)C=C)[C@@]1(C)CCCC2(C)C	(1R,2R,4aS,8aS)-1-[(3S)-3-hydroxy-3-methylpent-4-en-1-yl]-2,5,5,8a-tetramethyl-hexahydro-1H-naphthalen-2-ol	Sclareol	308.499	4-G02	4	Natural Products Library	515-03-7	NP-274	2mg/ml	DMSO	2865
	Cl.C[N+]1=CC(=CC=C1)C(O)=O	3-carboxy-1-methylpyridin-1-ium hydrochloride	Trigonelline·HCl	174.605	4-G03	4	Natural Products Library	6138-41-6	NP-322	2mg/ml	DMSO	2865
	NC1=NC=NC2=C1C=CN2[C@@H]1O[C@H](CO)[C@H](O)C1O	(2R,4R,5R)-2-{4-aminopyrrolo[2,3-d]pyrimidin-7-yl}-5-(hydroxymethyl)oxolane-3,4-diol	Tubericidin	266.253	4-G04	4	Natural Products Library	69-33-0	NP-327	2mg/ml	DMSO	2865
	CC(=O)C1=C(O)C(C)=C(O)C2=C1OC1=CC(=O)C(C(C)=O)=C(O)[C@@]21C	(2R)-4,10-diacetyl-3,11,13-trihydroxy-2,12-dimethyl-8-oxatricyclo[7.4.0.0²,⁷]trideca-1(9),3,6,10,12-pentaen-5-one	(+)-Usnic acid	344.315	4-G05	4	Natural Products Library	7562-61-0	NP-330	2mg/ml	DMSO	2865
	OC[C@H]1O[C@H]([C@H](O)[C@@H](O)[C@@H]1O)C1=C(O)C=C(O)C2=C1OC(=CC2=O)C1=CC=C(O)C=C1	vitexin	Vitexin	432.377	4-G06	4	Natural Products Library	3681-93-4	NP-335	2mg/ml	DMSO	2865
	COC1=CC=C(C=C1)C1=CC(=O)C2=C(O)C=C(O)C=C2O1	acacetin	Acacetine	284.264	4-G07	4	Natural Products Library	480-44-4	NP-002	2mg/ml	DMSO	2865
	[H]\C(NC(N)=O)=C1\NC(=O)C(CNC(=O)CC(N)CCCN)NC(=O)C(C)NC(=O)C(N)CNC(=O)C(NC1=O)C1CCNC(=N)N1	3,6-diamino-N-{[(8Z)-15-amino-8-[(carbamoylamino)methylidene]-11-(2-imino-1,3-diazinan-4-yl)-2-methyl-3,6,9,12,16-pentaoxo-1,4,7,10,13-pentaazacyclohexadecan-5-yl]methyl}hexanamide	Capreomycin	652.707	4-G08	4	Natural Products Library	1405-37-4	NP-042	2mg/ml	DMSO	2865
	Cl.C[N+](C)(C)CC(O)CC([O-])=O	3-hydroxy-4-(trimethylaminio)butanoate hydrochloride	(±)-Carnitine	197.66	4-G09	4	Natural Products Library	461-05-2	NP-044	2mg/ml	DMSO	2865
	[H][C@]12SCC(C)=C(N1C(=O)[C@@]2([H])NC(=O)[C@H](N)C1=CCC=CC1)C(O)=O	cephradine	Cephadrine	349.405	4-G10	4	Natural Products Library	38821-53-3	NP-048	2mg/ml	DMSO	2865
	OC1CCN2CC3=C(C=CC=C3)N=C12	1H,2H,3H,9H-pyrrolo[2,1-b]quinazolin-3-ol	Vasicine	188.226	4-G11	4	Natural Products Library	50591-64-5	NP-450	2mg/ml	DMSO	2865
	Br.CN1C2CCC1CC(C2)OC(=O)C(O)C1=CC=CC=C1	8-methyl-8-azabicyclo[3.2.1]octan-3-yl 2-hydroxy-2-phenylacetate hydrobromide	Homatropine·HBr	356.255	4-G12	4	Natural Products Library	51-56-9	NP-131	2mg/ml	DMSO	2865
	[H][C@@]1(OC(=O)C2=C1C=CC(OC)=C2OC)[C@]1([H])N(C)CCC2=C1C=C1OCOC1=C2	6,7-dimethoxy-3-[(5R)-6-methyl-2H,5H,7H,8H-[1,3]dioxolo[4,5-g]isoquinolin-5-yl]-3H-2-benzofuran-1-one	D-β-Hydrastine	383.394	4-H01	4	Natural Products Library	118-08-1	NP-136	2mg/ml	DMSO	2865
	COC1=C2OC(C)=CC(=O)C2=C(OC)C2=C1OC=C2	kelamin	Khellin	260.242	4-H02	4	Natural Products Library	82-02-0	NP-162	2mg/ml	DMSO	2865
	Cl.CN1[C@H](C[C@H](O)C2=CC=CC=C2)CCC[C@@H]1CC(=O)C1=CC=CC=C1	2-[(2R,6S)-6-[(2S)-2-hydroxy-2-phenylethyl]-1-methylpiperidin-2-yl]-1-phenylethanone hydrochloride	Lobeline·HCl	373.916	4-H03	4	Natural Products Library	134-63-4	AC-227	2mg/ml	DMSO	2865
	COC1=C(CC=C(C)C)C2=C(C=CC(=O)O2)C=C1	osthole	Osthole	244.286	4-H04	4	Natural Products Library	484-12-8	NP-522	2mg/ml	DMSO	2865
	CCCCCCCCCCC[C@@H](C[C@@H]1OC(=O)[C@H]1CCCCCC)OC(=O)[C@H](CC(C)C)NC=O	xenical	Tetrahydrolipistatin	495.735	4-H05	4	Natural Products Library	96829-58-2	NP-521	2mg/ml	DMSO	2865
	COC1=C(O)C=C(C=C1)[C@@H]1CC(=O)C2=C(O1)C=C(O[C@@H]1O[C@H](CO)[C@@H](O)[C@H](O)[C@H]1OC1O[C@@H](C)[C@H](O)[C@@H](O)[C@H]1O)C=C2O	(2S)-7-{[(2S,3R,4S,5S,6R)-4,5-dihydroxy-6-(hydroxymethyl)-3-{[(3R,4R,5R,6S)-3,4,5-trihydroxy-6-methyloxan-2-yl]oxy}oxan-2-yl]oxy}-5-hydroxy-2-(3-hydroxy-4-methoxyphenyl)-2,3-dihydro-1-benzopyran-4-one	Neohesperidin	610.561	4-H06	4	Natural Products Library	13241-33-3	NP-205	2mg/ml	DMSO	2865
	[H][C@@]1(OC(=O)C2=C(OC)C(OC)=CC=C12)[C@]1([H])N(C)CCC2=C1C(OC)=C1OCOC1=C2	(3S)-6,7-dimethoxy-3-{4-methoxy-6-methyl-2H,5H,7H,8H-[1,3]dioxolo[4,5-g]isoquinolin-5-yl}-3H-2-benzofuran-1-one	(±)-Noscapine	413.421	4-H07	4	Natural Products Library	128-62-1	NP-211	2mg/ml	DMSO	2865
	[H][C@@]12CC(C)(C)CC[C@@]1(CC[C@]1(C)C2=CC[C@]2([H])[C@@]3(C)CC[C@H](O)C(C)(C)[C@]3([H])CC[C@@]12C)C(O)=O	oleanolic acid	Oleanolic acid	456.7	4-H08	4	Natural Products Library	508-02-1	NP-213	2mg/ml	DMSO	2865
	Cl.COC1=CC=C(CC2=C3C=C(OC)C(OC)=CC3=CC=N2)C=C1OC	1-[(3,4-dimethoxyphenyl)methyl]-6,7-dimethoxyisoquinoline hydrochloride	Papaverine·HCl	375.846	4-H09	4	Natural Products Library	61-25-6	NP-221	2mg/ml	DMSO	2865
	OC[C@H]1O[C@@H](OC2=C(C(=O)CCC3=CC=C(O)C=C3)C(O)=CC(O)=C2)[C@H](O)[C@@H](O)[C@@H]1O	phlorizin	Phlorizine	436.409	4-H10	4	Natural Products Library	60-81-1	NP-229	2mg/ml	DMSO	2865
	[H][C@@]12C[C@]34O[C@@]5(O)[C@H](CC[C@@]3(C)[C@]5([H])[C@@H](OC(C)=O)[C@@H](OC(C)=O)[C@@]4([H])[C@]1(O)[C@@H](OC(=O)[C@H](C)CC)[C@H](O)[C@@]1([H])[C@@]2([H])CN2C[C@@H](C)CC[C@@]2([H])[C@@]1(C)O)OC(=O)C(C)(O)C(C)O	(1S,2S,6S,9S,10S,11R,12R,13S,14S,15S,16S,17R,18R,19S,22S,23R,25R)-16,17-bis(acetyloxy)-10,12,14,23-tetrahydroxy-6,10,19-trimethyl-13-{[(2R)-2-methylbutanoyl]oxy}-24-oxa-4-azaheptacyclo[12.12.0.0²,¹¹.0⁴,⁹.0¹⁵,²⁵.0¹⁸,²³.0¹⁹,²⁵]hexacosan-22-yl 2,3-dihydroxy-2-methylbutanoate	Protoveratrine B	809.937	4-H11	4	Natural Products Library	124-97-0	NP-243	2mg/ml	DMSO	2865
	[H][C@]12C[C@@H](OC(=O)C3=CC(OC)=C(OC)C(OC)=C3)[C@H](OC)[C@@H](C(=O)OC)[C@@]1([H])C[C@@]1([H])N(CCC3=C1NC1=CC(OC)=CC=C31)C2	methyl (1R,15S,17R,18R,19S,20S)-6,18-dimethoxy-17-[(3,4,5-trimethoxyphenyl)carbonyloxy]-3,13-diazapentacyclo[11.8.0.0²,¹⁰.0⁴,⁹.0¹⁵,²⁰]henicosa-2(10),4,6,8-tetraene-19-carboxylate	Reserpine	608.679	4-H12	4	Natural Products Library	50-55-5	NP-254	2mg/ml	DMSO	2865
	[H][C@@]1(CC[C@H](C)[C@@]([H])(O1)[C@@H](C)[C@H](O)[C@H](C)C(=O)[C@H](CC)[C@@]1([H])O[C@@]2(O[C@@]3(CC[C@](C)(O3)[C@@]3([H])CC[C@](O)(CC)[C@H](C)O3)[C@H](O)C=C2)[C@H](C)C[C@@H]1C)[C@@H](CC)C(O)=O	(2R)-2-[(2R,5S,6R)-6-[(2S,3S,4S,6R)-6-[(2S,5S,7R,9S,10S,12R,15R)-2-[(2R,5R,6S)-5-ethyl-5-hydroxy-6-methyloxan-2-yl]-15-hydroxy-2,10,12-trimethyl-1,6,8-trioxadispiro[4.1.5⁷.3⁵]pentadec-13-en-9-yl]-3-hydroxy-4-methyl-5-oxooctan-2-yl]-5-methyloxan-2-yl]butanoic acid	Salinomycin	750.999	5-A01	5	Natural Products Library	53003-10-4	NP-267	2mg/ml	DMSO	2865
	COC1=C2OC(=O)C=CC2=CC2=C1OC=C2	oxsoralen	Xanthotoxin	216.19	5-A02	5	Natural Products Library	298-81-7	NP-554	2mg/ml	DMSO	2865
	COC1=CC2=C(OC(=O)C=C2)C=C1O	scopoletin	Scopoletin	192.168	5-A03	5	Natural Products Library	92-61-5	NP-282	2mg/ml	DMSO	2865
	[H][C@]12CC[C@]3([H])[C@]([H])(CC[C@]4(C)[C@H](CC[C@]34O)C3=CC(=O)OC3)[C@@]1(C)CC[C@@H](C2)O[C@H]1C[C@H](O)[C@H](O[C@H]2C[C@H](O)[C@H](O[C@H]3C[C@H](O)[C@H](O)[C@@H](C)O3)[C@@H](C)O2)[C@@H](C)O1	4-[(1S,2S,5S,7R,10R,11S,14R,15R)-5-{[(2R,4S,5S,6R)-5-{[(2S,4S,5S,6R)-5-{[(2S,4S,5S,6R)-4,5-dihydroxy-6-methyloxan-2-yl]oxy}-4-hydroxy-6-methyloxan-2-yl]oxy}-4-hydroxy-6-methyloxan-2-yl]oxy}-11-hydroxy-2,15-dimethyltetracyclo[8.7.0.0²,⁷.0¹¹,¹⁵]heptadecan-14-yl]-5H-furan-2-one	Digitoxin	764.939	5-A04	5	Natural Products Library	71-63-6	NP-548	2mg/ml	DMSO	2865
	[H][C@]12CC[C@H](C)CN1[C@@]1([H])C[C@@]3([H])[C@]4([H])CC=C5C[C@H](CC[C@]5(C)[C@@]4([H])CC[C@]3(C)[C@@]1([H])[C@@H]2C)O[C@@H]1O[C@H](CO)[C@H](O)[C@H](O[C@@H]2O[C@H](CO)[C@@H](O)[C@H](O)[C@H]2O)[C@H]1O[C@H]1O[C@@H](C)[C@H](O)[C@@H](O)[C@H]1O	(2R,3R,4R,5R,6S)-2-{[(2R,3R,4S,5S,6R)-5-hydroxy-6-(hydroxymethyl)-2-{[(1S,2S,7S,10R,11S,14S,15R,16S,17R,20S,23S)-10,14,16,20-tetramethyl-22-azahexacyclo[12.10.0.0²,¹¹.0⁵,¹⁰.0¹⁵,²³.0¹⁷,²²]tetracos-4-en-7-yl]oxy}-4-{[(2S,3R,4S,5S,6R)-3,4,5-trihydroxy-6-(hydroxymethyl)oxan-2-yl]oxy}oxan-3-yl]oxy}-6-methyloxane-3,4,5-triol	α-Solanine	868.059	5-A05	5	Natural Products Library	20562-02-1	NP-298	2mg/ml	DMSO	2865
	[H][C@]12C[C@@]3([H])[C@]4([H])CC=C5C[C@@H](O)CC[C@]5(C)[C@@]4([H])CC[C@]3(C)[C@@]1([H])[C@@H](C)C1(CC[C@@H](C)CN1)O2	(1S,2S,4S,5'R,7R,8R,9S,12S,13R,16S)-5',7,9,13-tetramethyl-5-oxaspiro[pentacyclo[10.8.0.0²,⁹.0⁴,⁸.0¹³,¹⁸]icosane-6,2'-piperidin]-18-en-16-ol	Solasodine	413.636	5-A06	5	Natural Products Library	80-78-4	NP-299	2mg/ml	DMSO	2865
	CN1C2CCC1C[C@@H](O)C2	tropin	Tropine	141.211	5-A07	5	Natural Products Library	120-29-6	NP-324	2mg/ml	DMSO	2865
	Cl.[Cl-].[H][C@]12CC3=CC=C(OC4=C(O)C(OC)=CC5=C4[C@@]([H])(CC4=CC=C(O)C(OC6=CC1=C(CC[N+]2([H])C)C=C6OC)=C4)[N+](C)(C)CC5)C=C3	(1S,16R)-9,21-dihydroxy-10,25-dimethoxy-15,15,30-trimethyl-7,23-dioxa-15,30-diazaheptacyclo[22.6.2.2³,⁶.1⁸,¹².1¹⁸,²².0²⁷,³¹.0¹⁶,³⁴]hexatriaconta-3,5,8,10,12(34),18,20,22(33),24(32),25,27(31),35-dodecaene-15,30-diium hydrochloride chloride	(+)-Tubocurarine chloride	682.653	5-A08	5	Natural Products Library	57-94-3	AC-746	2mg/ml	DMSO	2865
	COC1=CC(CC=C)=CC2=C1OCO2	myristicin	Myristicin	192.211	5-A09	5	Natural Products Library	607-91-0	NP-520	2mg/ml	DMSO	2865
	[H][C@]12N3CCC[C@@]1(CC)C[C@@](O)(N1C4=C(C=CC=C4)C(CC3)=C21)C(=O)OC	methyl (15S,17S,19S)-15-ethyl-17-hydroxy-1,11-diazapentacyclo[9.6.2.0²,⁷.0⁸,¹⁸.0¹⁵,¹⁹]nonadeca-2(7),3,5,8(18)-tetraene-17-carboxylate	Vincamine	354.443	5-A10	5	Natural Products Library	1617-90-9	NP-332	2mg/ml	DMSO	2865
	C1CCC(NC1)C1=CC=CN=C1	anabasine	(±)-Anabasine	162.232	5-A11	5	Natural Products Library	15251-47-5	NP-007	2mg/ml	DMSO	2865
	Br.[H][C@]1(C[C@H]2NCCC3=C2C=C(OC)C(O)=C3)C[C@]2([H])N(CCC3=C2C=C(OC)C(OC)=C3)C[C@@H]1CC	(1R)-1-{[(2S,3R,11bS)-3-ethyl-9,10-dimethoxy-1H,2H,3H,4H,6H,7H,11bH-pyrido[2,1-a]isoquinolin-2-yl]methyl}-7-methoxy-1,2,3,4-tetrahydroisoquinolin-6-ol hydrobromide	Cephaeline·HBr	547.524	5-A12	5	Natural Products Library	483-17-0	NP-569	2mg/ml	DMSO	2865
	OC1=C(CC2=C(O)C3=C(OC2=O)C=CC=C3)C(=O)OC2=C1C=CC=C2	dicoumarol	Dicoumarol	336.295	5-B01	5	Natural Products Library	66-76-2	NP-535	2mg/ml	DMSO	2865
	[H][C@@]12CC[C@@H](C)[C@]3([H])CC[C@]4(C)OO[C@@]13[C@]([H])(OC(=O)[C@@H]2C)O4	(1S,4S,5R,8S,9R,12S,13R)-1,5,9-trimethyl-11,14,15,16-tetraoxatetracyclo[10.3.1.0⁴,¹³.0⁸,¹³]hexadecan-10-one	Artemesinin	282.332	5-B02	5	Natural Products Library	63968-64-9	NP-016	2mg/ml	DMSO	2865
	[H][C@@]12[C@@H](C)[C@H](C)CC[C@@]1(CC[C@]1(C)C2=CC[C@]2([H])[C@@]3(C)C[C@@H](O)[C@H](O)[C@@](C)(CO)[C@]3([H])CC[C@@]12C)C(O)=O	(1S,2R,4aS,6aS,6bR,8aR,9R,10R,11R,12aR,12bR,14bS)-10,11-dihydroxy-9-(hydroxymethyl)-1,2,6a,6b,9,12a-hexamethyl-2,3,4,5,6,7,8,8a,10,11,12,12b,13,14b-tetradecahydro-1H-picene-4a-carboxylic acid	Asiatic acid	488.699	5-B03	5	Natural Products Library	464-92-6	NP-412	2mg/ml	DMSO	2865
	CC(C)=CCC\C(C)=C\COC1=CC=C2C=CC(=O)OC2=C1	7-{[(2E)-3,7-dimethylocta-2,6-dien-1-yl]oxy}chromen-2-one	Auraptene	298.376	5-B04	5	Natural Products Library	495-02-3	NP-413	2mg/ml	DMSO	2865
	COC(=O)C(=C1OC(=O)C(=C\1O)C1=CC=CC=C1)\C1=CC=CC=C1	methyl 2-[(2E)-3-hydroxy-5-oxo-4-phenylfuran-2-ylidene]-2-phenylacetate	Vulpinic acid	322.312	5-B05	5	Natural Products Library	521-52-8	NP-553	2mg/ml	DMSO	2865
	Cl.COC1=C(OC)C2=C(C=C1)C=C1C3=CC4=C(OCO4)C=C3CC[N+]1=C2	16,17-dimethoxy-5,7-dioxa-13λ⁵-azapentacyclo[11.8.0.0²,¹⁰.0⁴,⁸.0¹⁵,²⁰]henicosa-1(21),2,4(8),9,13,15(20),16,18-octaen-13-ylium hydrochloride	Berberine·HCl	372.822	5-B06	5	Natural Products Library	633-65-8	NP-027	2mg/ml	DMSO	2865
	[H][C@]1(CO)O[C@@]2([H])C3=C(O)C(OC)=C(O)C=C3C(=O)O[C@]2([H])[C@@]([H])(O)[C@]1([H])O	(2S,4R,5S,6S,7R)-5,6,12,14-tetrahydroxy-4-(hydroxymethyl)-13-methoxy-3,8-dioxatricyclo[8.4.0.0²,⁷]tetradeca-1(14),10,12-trien-9-one	Bergenin	328.271	5-B07	5	Natural Products Library	477-90-7	NP-414	2mg/ml	DMSO	2865
	COC1=CC=C(C=C1)C1=COC2=C(C1=O)C(O)=CC(O)=C2	biochanin A	Biochanin A	284.264	5-B08	5	Natural Products Library	491-80-5	NP-034	2mg/ml	DMSO	2865
	CCN1CC2(COC)CCC(OC)C34C5C[C@@]6(O)[C@H](OC(=O)C7=CC=C(OC)C=C7)C5[C@@](CC6OC)(OC(C)=O)[C@@H]([C@H](OC)C23)[C@H]14	(4R,5S,8R,9R,10S,18R)-8-(acetyloxy)-11-ethyl-5-hydroxy-6,16,18-trimethoxy-13-(methoxymethyl)-11-azahexacyclo[7.7.2.1²,⁵.0¹,¹⁰.0³,⁸.0¹³,¹⁷]nonadecan-4-yl 4-methoxybenzoate	Bulleyaconotine A	643.764	5-B09	5	Natural Products Library	107668-79-1	NP-416	2mg/ml	DMSO	2865
	[H][C@@]12C[C@]3(C[C@]1(O)CO)CC[C@]1([H])C4=C(CC[C@@]1(C)[C@]3([H])CC2)OC=C4	(1S,4S,12S,13R,16R,17R)-17-(hydroxymethyl)-12-methyl-8-oxapentacyclo[14.2.1.0¹,¹³.0⁴,¹².0⁵,⁹]nonadeca-5(9),6-dien-17-ol	Cafestol	316.435	5-B10	5	Natural Products Library	469-83-0	NP-418	2mg/ml	DMSO	2865
	[H][C@@]12CC3(C[C@]1(O)COC(C)=O)CC[C@]1([H])C4=C(CC[C@@]1(C)[C@]3([H])CC2)OC=C4	[(4S,12S,13R,16R,17R)-17-hydroxy-12-methyl-8-oxapentacyclo[14.2.1.0¹,¹³.0⁴,¹².0⁵,⁹]nonadeca-5(9),6-dien-17-yl]methyl acetate	Cafestol acetate	358.471	5-B11	5	Natural Products Library	81760-48-7	NP-419	2mg/ml	DMSO	2865
	C\C1=C/CC(C)(C)\C=C\C(=O)\C(C)=C\CC1	(2E,6E,10E)-2,6,9,9-tetramethylcycloundeca-2,6,10-trien-1-one	Zerumbone	218.335	5-B12	5	Natural Products Library	471-05-6	NP-570	2mg/ml	DMSO	2865
	CCC1=CC2CN3CCC4=C(NC5=C4C=CC=C5)[C@@](C2)(C13)C(=O)OC	methyl (1R)-17-ethyl-3,13-diazapentacyclo[13.3.1.0²,¹⁰.0⁴,⁹.0¹³,¹⁸]nonadeca-2(10),4(9),5,7,16-pentaene-1-carboxylate	Catharanthine	336.428	5-C01	5	Natural Products Library	2468-21-5	NP-421	2mg/ml	DMSO	2865
	[H][C@@]12CC3=CC(OC4=CC=C(C[C@]5([H])N(C)CCC6=C5C(OC5=CC1=C(CCN2C)C=C5OC)=C1OCOC1=C6)C=C4)=C(OC)C=C3	(14S,27R)-22,33-dimethoxy-13,28-dimethyl-2,5,7,20-tetraoxa-13,28-diazaoctacyclo[25.6.2.2¹⁶,¹⁹.1³,¹⁰.1²¹,²⁵.0⁴,⁸.0³¹,³⁵.0¹⁴,³⁹]nonatriaconta-1(34),3,8,10(39),16,18,21,23,25(36),31(35),32,37-dodecaene	Cepharanthine	606.707	5-C02	5	Natural Products Library	481-49-2	NP-404	2mg/ml	DMSO	2865
	C[C@H]1COC2=C1C(=O)C(=O)C1=C3CCCC(C)(C)C3=CC=C21	(14R)-6,6,14-trimethyl-12-oxatetracyclo[8.7.0.0²,⁷.0¹¹,¹⁵]heptadeca-1,7,9,11(15)-tetraene-16,17-dione	Cryptotanshinone	296.36	5-C03	5	Natural Products Library	35825-57-1	NP-422	2mg/ml	DMSO	2865
	COC1=CC(=O)OC(\C=C\C2=CC=CC=C2)=C1	4-methoxy-6-[(E)-2-phenylethenyl]pyran-2-one	5,6-Dehydrokawain	228.243	5-C04	5	Natural Products Library	15345-89-8	NP-423	2mg/ml	DMSO	2865
	[H][C@]12COC(=O)[C@]1([H])[C@H](C1=CC(OC)=C(O)C(OC)=C1)C1=CC3=C(OCO3)C=C1[C@H]2O	(10R,11R,15R,16S)-16-hydroxy-10-(4-hydroxy-3,5-dimethoxyphenyl)-4,6,13-trioxatetracyclo[7.7.0.0³,⁷.0¹¹,¹⁵]hexadeca-1,3(7),8-trien-12-one	4'-Demethylpipodophyllotoxin	400.379	5-C05	5	Natural Products Library	6559-91-7	NP-424	2mg/ml	DMSO	2865
	[H][C@]12CN3C4=C([C@@H](COC(N)=O)[C@@]3(OC)[C@@]1([H])N2)C(=O)C(N)=C(C)C4=O	[(4S,6S,7R,8S)-11-amino-7-methoxy-12-methyl-10,13-dioxo-2,5-diazatetracyclo[7.4.0.0²,⁷.0⁴,⁶]trideca-1(9),11-dien-8-yl]methyl carbamate	Mitomycin C	334.327	5-C06	5	Natural Products Library	50-07-7	GR-311	2mg/ml	DMSO	2865
	[H][C@]1(CC(OC)=CC(=O)O1)\C=C\C1=CC=C2OCOC2=C1	(6S)-6-[(E)-2-(2H-1,3-benzodioxol-5-yl)ethenyl]-4-methoxy-5,6-dihydropyran-2-one	Methysticin	274.269	5-C07	5	Natural Products Library	495-85-2	NP-518	2mg/ml	DMSO	2865
	CC(C)C1=CC(=O)C(C)=CC1=O	2-isopropyl-5-methylcyclohexa-2,5-diene-1,4-dione	Thymoquinone	164.201	5-C08	5	Natural Products Library	490-91-5	NP-536	2mg/ml	DMSO	2865
	C[C@H]1COC2=C1C(=O)C(=O)C1=C2C=CC2=C1C=CC=C2C	(14R)-6,14-dimethyl-12-oxatetracyclo[8.7.0.0²,⁷.0¹¹,¹⁵]heptadeca-1(10),2(7),3,5,8,11(15)-hexaene-16,17-dione	Dihydrotanshinone	278.302	5-C09	5	Natural Products Library	20958-18-3	NP-428	2mg/ml	DMSO	2865
	[O-][N+](=O)C1=NC=CN1	2-nitroimidazole	Azomycin	113.075	5-C10	5	Natural Products Library	527-73-1	NP-533	2mg/ml	DMSO	2865
	COC1=CC=C(C=C1O)C1=CC(=O)C2=C(O1)C=C(O)C=C2O	diosmetin	Diosmetine	300.263	5-C11	5	Natural Products Library	520-34-3	NP-082	2mg/ml	DMSO	2865
	COC1=CC=C(C=C1O)C1=CC(=O)C2=C(O1)C=C(O[C@@H]1O[C@H](CO[C@@H]3O[C@@H](C)[C@H](O)[C@@H](O)[C@H]3O)[C@@H](O)[C@H](O)[C@H]1O)C=C2O	5-hydroxy-2-(3-hydroxy-4-methoxyphenyl)-7-{[(2S,3R,4S,5S,6R)-3,4,5-trihydroxy-6-({[(2R,3R,4R,5R,6S)-3,4,5-trihydroxy-6-methyloxan-2-yl]oxy}methyl)oxan-2-yl]oxy}chromen-4-one	Diosmin	608.545	5-C12	5	Natural Products Library	520-27-4	NP-084	2mg/ml	DMSO	2865
	[H][C@]12CC[C@]3(C)[C@H](CC[C@@]3(O)C1=CC(=O)[C@]1([H])C[C@@H](O)[C@@H](O)C[C@]21C)[C@H](C)[C@H](O)CCC(C)(C)O	(1R,2R,4S,5R,7R,11S,14R,15R)-14-[(2S,3R)-3,6-dihydroxy-6-methylheptan-2-yl]-4,5,11-trihydroxy-2,15-dimethyltetracyclo[8.7.0.0²,⁷.0¹¹,¹⁵]heptadec-9-en-8-one	Ecdysone	464.635	5-D01	5	Natural Products Library	3604-87-3	NP-089	2mg/ml	DMSO	2865
	[H][C@]12CC[C@]3(C)[C@H](CC[C@@]3(O)C1=CC(=O)[C@]1([H])C[C@@H](O)[C@@H](O)C[C@]21C)[C@](C)(O)[C@H](O)CCC(C)(C)O	(1R,2R,4S,5R,7R,11S,14S,15R)-4,5,11-trihydroxy-2,15-dimethyl-14-[(2S,3R)-2,3,6-trihydroxy-6-methylheptan-2-yl]tetracyclo[8.7.0.0²,⁷.0¹¹,¹⁵]heptadec-9-en-8-one	β-Ecdysone	480.634	5-D02	5	Natural Products Library	5289-74-7	NP-430	2mg/ml	DMSO	2865
	[H][C@]12CC[C@@]3(CO3)[C@@H](OC(C)=O)[C@@]3([H])[C@@H](OC(=O)CC4=CC=CC=C4)[C@@H](C)C[C@]3(OC(C)=O)C(=O)\C(C)=C\[C@@]1([H])C2(C)C	(1'R,2R,3'E,5'R,7'S,11'S,12'R,13'S,14'S)-1',11'-bis(acetyloxy)-3',6',6',14'-tetramethyl-2'-oxospiro[oxirane-2,10'-tricyclo[10.3.0.0⁵,⁷]pentadecan]-3'-en-13'-yl 2-phenylacetate	Euphorbiasteroid	552.655	5-D03	5	Natural Products Library	28649-59-4	NP-431	2mg/ml	DMSO	2865
	COC1=CC=C(\C=C\C(=O)C2=C(OC)C=C(O)C=C2OC)C=C1	(2E)-1-(4-hydroxy-2,6-dimethoxyphenyl)-3-(4-methoxyphenyl)prop-2-en-1-one	Flavokawain A	314.332	5-D04	5	Natural Products Library	3420-72-2	NP-432	2mg/ml	DMSO	2865
	[H][C@]12CCCCN1CCC[C@H]2CO	lupinine	Lupinine	169.264	5-D05	5	Natural Products Library	545-47-1	NP-516	2mg/ml	DMSO	2865
	COC1=CC=C(C=C1)C1=COC2=C(C=CC(O)=C2)C1=O	formononetin	Formononetin	268.264	5-D06	5	Natural Products Library	485-72-3	NP-106	2mg/ml	DMSO	2865
	[H]C1[C@]2([H])OC(=O)[C@@H](C)[C@]2(O)C23O[C@H]4OC(=O)[C@H](O)[C@@]44[C@@H](CC(OC2=O)[C@@]134)C(C)(C)C	(3S,6R,7S,8S,11S,13S,16S,17R)-8-tert-butyl-6,17-dihydroxy-16-methyl-2,4,14,19-tetraoxahexacyclo[8.7.2.0¹,¹¹.0³,⁷.0⁷,¹¹.0¹³,¹⁷]nonadecane-5,15,18-trione	Ginkgolide A	408.399	5-D07	5	Natural Products Library	15291-75-5	NP-342	2mg/ml	DMSO	2865
	[H][C@]12[C@H](OC(=O)[C@](O)(CCC(C)(C)O)CC(=O)OC)C(OC)=C[C@@]11CCCN1CCC1=C2C=C2OCOC2=C1	(2R,3S,6R)-4-methoxy-16,18-dioxa-10-azapentacyclo[11.7.0.0²,⁶.0⁶,¹⁰.0¹⁵,¹⁹]icosa-1(13),4,14,19-tetraen-3-yl 1-methyl (3S)-3-hydroxy-3-(3-hydroxy-3-methylbutyl)butanedioate	Harringtonine	531.595	5-D08	5	Natural Products Library	26833-85-2	NP-435	2mg/ml	DMSO	2865
	COC1=C(O)C=C(C=C1)[C@@H]1CC(=O)C2=C(O1)C=C(O)C=C2O	(-)-hesperetin	Hesperitine	302.279	5-D09	5	Natural Products Library	520-33-2	NP-127	2mg/ml	DMSO	2865
	COC1=C(O)C=C(C=C1)[C@@H]1CC(=O)C2=C(O)C=C(O[C@@H]3O[C@H](CO[C@@H]4O[C@@H](C)[C@H](O)[C@@H](O)[C@H]4O)[C@@H](O)[C@H](O)[C@H]3O)C=C2O1	hesperidin	Hesperidine	610.561	5-D10	5	Natural Products Library	520-26-3	NP-128	2mg/ml	DMSO	2865
	OC1=CC=C(C=C1CC=C)C1=CC(CC=C)=CC=C1O	2-[4-hydroxy-3-(prop-2-en-1-yl)phenyl]-4-(prop-2-en-1-yl)phenol	Honokiol	266.334	5-D11	5	Natural Products Library	35354-74-6	NP-135	2mg/ml	DMSO	2865
	COC1=CC(=O)C2=C(O)C(OC)=C3[C@H](C(C)=O)[C@](C)(O)CC4=C(OC)C(=O)C5=C6C(=C(OC)C=C5O)C1=C2C3=C46	(12S,13R)-12-acetyl-9,13,19-trihydroxy-5,10,16,21-tetramethoxy-13-methylhexacyclo[13.8.0.0²,¹¹.0³,⁸.0⁴,²².0¹⁸,²³]tricosa-1,3,5,8,10,15,18(23),19,21-nonaene-7,17-dione	Hypocrellin A	546.521	5-D12	5	Natural Products Library	77029-83-5	NP-437	2mg/ml	DMSO	2865
	COC1=CC2=C(O)C(=O)C(OC)=C3CC(C)=C4C(C(C)=O)=C(OC)C(=O)C5=C6C(O)=CC(OC)=C1C6=C2C3=C45	7-acetyl-14,21-dihydroxy-6,12,17,19-tetramethoxy-9-methylhexacyclo[13.8.0.0²,¹¹.0³,⁸.0⁴,²².0¹⁸,²³]tricosa-1(23),2,4(22),6,8,11,14,16,18,20-decaene-5,13-dione	Hypocrellin B	528.506	5-E01	5	Natural Products Library	123940-54-5	NP-438	2mg/ml	DMSO	2865
	C[C@@H]1CCC2[C@](C)(CO)[C@@H](O)CC[C@]2(C)[C@]11CCC(CO)(CCO)O1	(1S,2R,5R,6S,8aS)-5'-(2-hydroxyethyl)-5,5'-bis(hydroxymethyl)-2,5,8a-trimethyl-hexahydro-2H-spiro[naphthalene-1,2'-oxolane]-6-ol	Lagochiline	356.497	5-E02	5	Natural Products Library	23554-81-6	NP-439	2mg/ml	DMSO	2865
	CCN1C[C@@]2(CCC(OC)[C@@]34C5C[C@H]6[C@H](OC)C5(O)[C@](O)(CC6OC)[C@@H](CC23)[C@@H]14)OC(=O)C1=C(NC(C)=O)C=CC=C1	(1S,4S,5R,8S,9S,10R,13S)-11-ethyl-3,8-dihydroxy-4,6,16-trimethoxy-11-azahexacyclo[7.7.2.1²,⁵.0¹,¹⁰.0³,⁸.0¹³,¹⁷]nonadecan-13-yl 2-acetamidobenzoate	Lappaconitine	584.7	5-E03	5	Natural Products Library	32854-75-4	NP-166	2mg/ml	DMSO	2865
	[H][C@]12CC(=O)OC[C@@]11[C@@]([H])(CC(=O)[C@]3(C)[C@]1([H])CC[C@@]1(C)[C@@H](OC(=O)C4O[C@@]314)C1=COC=C1)C(C)(C)O2	(1R,2R,7S,10R,13R,14R,19R,20S)-19-(furan-3-yl)-9,9,13,20-tetramethyl-4,8,15,18-tetraoxahexacyclo[11.9.0.0²,⁷.0²,¹⁰.0¹⁴,¹⁶.0¹⁴,²⁰]docosane-5,12,17-trione	Limonin	470.512	5-E04	5	Natural Products Library	1180-71-8	NP-440	2mg/ml	DMSO	2865
	[H][C@@]12[C@@H](C)[C@H](C)CC[C@@]1(CC[C@]1(C)C2=CC[C@]2([H])[C@@]3(C)C[C@@H](O)[C@H](O)[C@@](C)(CO)[C@]3([H])[C@H](O)C[C@@]12C)C(O)=O	(1S,2R,4aS,6aS,6bR,8R,8aR,9R,10R,11R,12aR,12bR,14bS)-8,10,11-trihydroxy-9-(hydroxymethyl)-1,2,6a,6b,9,12a-hexamethyl-2,3,4,5,6,7,8,8a,10,11,12,12b,13,14b-tetradecahydro-1H-picene-4a-carboxylic acid	Madecassic acid	504.699	5-E05	5	Natural Products Library	18449-41-7	NP-442	2mg/ml	DMSO	2865
	OC1=CC=C(CC=C)C=C1C1=CC(CC=C)=CC=C1O	2-[2-hydroxy-5-(prop-2-en-1-yl)phenyl]-4-(prop-2-en-1-yl)phenol	Magnolol	266.334	5-E06	5	Natural Products Library	528-43-8	NP-181	2mg/ml	DMSO	2865
	[H][C@]12CCCN3CCC[C@]([H])([C@@]4([H])CCCC(=O)N4C1)[C@]23[H]	(1R,2R,9S,17S)-7,13-diazatetracyclo[7.7.1.0²,⁷.0¹³,¹⁷]heptadecan-6-one	Matrine	248.364	5-E07	5	Natural Products Library	519-02-8	NP-443	2mg/ml	DMSO	2865
	Cl.[H][C@@]12CC3=C(C(O)=CC=C3N(C)C)C(=O)C1=C(O)[C@]1(O)C(=O)C(C(N)=O)=C(O)[C@@H](N(C)C)[C@]1([H])C2	(4S,4aS,5aR,12aS)-4,7-bis(dimethylamino)-3,10,12,12a-tetrahydroxy-1,11-dioxo-4a,5,5a,6-tetrahydro-4H-tetracene-2-carboxamide hydrochloride	Minocycline·HCl	493.937	5-E08	5	Natural Products Library	13614-98-7	NP-191	2mg/ml	DMSO	2865
	C[C@@H]1O[C@@H](O[C@@H]2[C@@H](O)[C@H](O)[C@@H](CO)O[C@H]2OC2=CC3=C(C(=O)C[C@H](O3)C3=CC=C(O)C=C3)C(O)=C2)[C@H](O)[C@H](O)[C@H]1O	naringin	Naringin	580.535	5-E09	5	Natural Products Library	10236-47-2	NP-202	2mg/ml	DMSO	2865
	OC(=O)CC1=CNC2=C1C=CC=C2	indole-3-acetic acid	Indole-3-acetic acid	175.184	5-E10	5	Natural Products Library	87-51-4	NP-546	2mg/ml	DMSO	2865
	[H][C@]12CC[C@@]34CC(CC[C@@]3([H])[C@]1(C)CCC1=C2C=CO1)C(=O)C4	(1S,4S,12S,13R)-12-methyl-8-oxapentacyclo[14.2.1.0¹,¹³.0⁴,¹².0⁵,⁹]nonadeca-5(9),6-dien-17-one	16-Oxocafestol	284.393	5-E11	5	Natural Products Library	108664-98-8	NP-446	2mg/ml	DMSO	2865
	[H][C@]12CC[C@@]34CC(CC[C@@]3([H])[C@]1(C)C=CC1=C2C=CO1)C(=O)C4	(1S,4S,12S,13R)-12-methyl-8-oxapentacyclo[14.2.1.0¹,¹³.0⁴,¹².0⁵,⁹]nonadeca-5(9),6,10-trien-17-one	16-Oxokahweol	282.377	5-E12	5	Natural Products Library	108664-99-9	NP-447	2mg/ml	DMSO	2865
	[H][C@@]1(CC[C@]2(C)[C@]1([H])[C@H](O)C[C@]1([H])[C@@]3(C)CC[C@H](O)C(C)(C)[C@]3([H])CC[C@@]21C)[C@]1(C)CCCC(C)(C)O1	(1R,2R,5S,7R,10R,11R,14S,15R,16R)-2,6,6,10,11-pentamethyl-14-[(2S)-2,6,6-trimethyloxan-2-yl]tetracyclo[8.7.0.0²,⁷.0¹¹,¹⁵]heptadecane-5,16-diol	Panaxadiol	460.732	5-F01	5	Natural Products Library	19666-76-3	NP-448	2mg/ml	DMSO	2865
	[H][C@@]1(CC[C@]2(C)[C@]1([H])[C@H](O)C[C@]1([H])[C@@]3(C)CC[C@H](O)C(C)(C)[C@]3([H])[C@@H](O)C[C@@]21C)[C@]1(C)CCCC(C)(C)O1	(1R,2R,5S,7R,8S,10R,11R,14S,15R,16R)-2,6,6,10,11-pentamethyl-14-[(2S)-2,6,6-trimethyloxan-2-yl]tetracyclo[8.7.0.0²,⁷.0¹¹,¹⁵]heptadecane-5,8,16-triol	Panaxatriol	476.731	5-F02	5	Natural Products Library	32791-84-7	NP-449	2mg/ml	DMSO	2865
	CC1=CC(CC2=CC(C)=CC(=C2O)C(C)(C)C)=C(O)C(=C1)C(C)(C)C	2-tert-butyl-6-[(3-tert-butyl-2-hydroxy-5-methylphenyl)methyl]-4-methylphenol	GERI-BP002-A	340.499	5-F03	5	Natural Products Library	119-47-1	EI-363	2mg/ml	DMSO	2865
	[H][C@]12C[C@@H](O)C[C@@]3(O)C[C@@H](O)[C@@H]([C@@H](CC(O[C@@H]4OC(C)[C@@H](O)C(N)[C@H]4O)\C=C\C=C\C=C\C=C\C[C@@H](C)OC(=O)\C=C\[C@]1([H])O2)O3)C(O)=O	(1S,3R,5S,7S,8E,12R,14E,16E,18E,20E,24R,25S,26R)-22-{[(2R,3R,5S)-4-amino-3,5-dihydroxy-6-methyloxan-2-yl]oxy}-1,3,26-trihydroxy-12-methyl-10-oxo-6,11,28-trioxatricyclo[22.3.1.0⁵,⁷]octacosa-8,14,16,18,20-pentaene-25-carboxylic acid	Pimaricin	665.725	5-F04	5	Natural Products Library	7681-93-8	NP-232	2mg/ml	DMSO	2865
	COC1=CC(=CC(OC)=C1OC)[C@H]1[C@@H]2C(COC2=O)[C@@H](O)C2=C1C=C1OCOC1=C2	(10R,11R,16R)-16-hydroxy-10-(3,4,5-trimethoxyphenyl)-4,6,13-trioxatetracyclo[7.7.0.0³,⁷.0¹¹,¹⁵]hexadeca-1(9),2,7-trien-12-one	Podophyllotoxin	414.405	5-F05	5	Natural Products Library	518-28-5	NP-238	2mg/ml	DMSO	2865
	[H][C@@]12CC[C@@H]3[C@@H](O)[C@]1(C(=O)C3=C)[C@@]1(O)OC[C@]22[C@@H](O)CCC(C)(C)[C@@]2([H])[C@H]1O	(1S,2S,5S,8R,9R,10R,11R,15S,18R)-9,10,15,18-tetrahydroxy-12,12-dimethyl-6-methylidene-17-oxapentacyclo[7.6.2.1⁵,⁸.0¹,¹¹.0²,⁸]octadecan-7-one	Rubescensin A	364.433	5-F06	5	Natural Products Library	28957-04-2	NP-451	2mg/ml	DMSO	2865
	O=C1N2CCC3=C(NC4=C3C=CC=C4)C2=NC2=CC=CC=C12	3,13,21-triazapentacyclo[11.8.0.0²,¹⁰.0⁴,⁹.0¹⁵,²⁰]henicosa-1(21),2(10),4(9),5,7,15,17,19-octaen-14-one	Rutaecarpine	287.315	5-F07	5	Natural Products Library	84-26-4	NP-452	2mg/ml	DMSO	2865
	C[C@@H]1O[C@@H](OC[C@H]2O[C@@H](OC3=C(OC4=CC(O)=CC(O)=C4C3=O)C3=CC(O)=C(O)C=C3)[C@H](O)[C@@H](O)[C@@H]2O)[C@H](O)[C@H](O)[C@H]1O	rutin	Rutin	610.518	5-F08	5	Natural Products Library	153-18-4	NP-266	2mg/ml	DMSO	2865
	COC1=C(OC)C=C2[C@@H](C)NCCC2=C1	(1R)-6,7-dimethoxy-1-methyl-1,2,3,4-tetrahydroisoquinoline	Salsolodine	207.269	5-F09	5	Natural Products Library	493-48-1	NP-453	2mg/ml	DMSO	2865
	COC1=C(O)C=C2CCN[C@H](C)C2=C1	(1R)-7-methoxy-1-methyl-1,2,3,4-tetrahydroisoquinolin-6-ol	Salsoline	193.242	5-F10	5	Natural Products Library	101467-40-7	NP-454	2mg/ml	DMSO	2865
	C[C@H]1[C@@H]2CC[C@@]3(C)C=CC(=O)C(C)=C3[C@H]2OC1=O	(-)-santonin	Santonin	246.302	5-F11	5	Natural Products Library	481-06-1	NP-270	2mg/ml	DMSO	2865
	COC1=CC2=C(C(OC)=C1OC)C1=C(CC(C)C(C)C2)C=C(OC)C(OC)=C1OC	3,4,5,14,15,16-hexamethoxy-9,10-dimethyltricyclo[10.4.0.0²,⁷]hexadeca-1(12),2(7),3,5,13,15-hexaene	R(+)-Schisandrin A	416.507	5-F12	5	Natural Products Library	61281-38-7	NP-455	2mg/ml	DMSO	2865
	COC1=CC2=C(C(OC)=C1OC)C1=C(CC(C)C(C)C2)C=C2OCOC2=C1OC	3,4,5,19-tetramethoxy-9,10-dimethyl-15,17-dioxatetracyclo[10.7.0.0²,⁷.0¹⁴,¹⁸]nonadeca-1(12),2(7),3,5,13,18-hexaene	S(-)-Schisandrin A	400.465	5-G01	5	Natural Products Library	61281-37-6	NP-456	2mg/ml	DMSO	2865
	COC1=CC2=C(C(OC)=C1OC)C1=C(CC(C)C(C)(O)C2OC(=O)C2=CC=CC=C2)C=C2OCOC2=C1OC	9-hydroxy-3,4,5,19-tetramethoxy-9,10-dimethyl-15,17-dioxatetracyclo[10.7.0.0²,⁷.0¹⁴,¹⁸]nonadeca-1(12),2(7),3,5,13,18-hexaen-8-yl benzoate	Schisantherin A	536.57	5-G02	5	Natural Products Library	58546-56-8	NP-457	2mg/ml	DMSO	2865
	O=C1O[C@@]23C[C@@H](C=CC2=C1)N1CCCC[C@H]31	(1S,2R,8S)-14-oxa-7-azatetracyclo[6.6.1.0¹,¹¹.0²,⁷]pentadeca-9,11-dien-13-one	Securinine	217.264	5-G03	5	Natural Products Library	5610-40-2	NP-285	2mg/ml	DMSO	2865
	CC(C)CC1OC(=O)C2=CCCCC12	3-(2-methylpropyl)-3a,4,5,6-tetrahydro-3H-2-benzofuran-1-one	Sedanolide	194.27	5-G04	5	Natural Products Library	6415-59-4	NP-458	2mg/ml	DMSO	2865
	COC1=CC(=CC=C1O)[C@H]1OC2=C(O[C@@H]1CO)C=CC(=C2)[C@H]1OC2=CC(O)=CC(O)=C2C(=O)[C@@H]1O	(2R,3R)-3,5,7-trihydroxy-2-[(2R,3R)-3-(4-hydroxy-3-methoxyphenyl)-2-(hydroxymethyl)-2,3-dihydro-1,4-benzodioxin-6-yl]-2,3-dihydro-1-benzopyran-4-one	Silybine	482.436	5-G05	5	Natural Products Library	22888-70-6	NP-291	2mg/ml	DMSO	2865
	COC1=CC(=CC=C1O)[C@H]1OC2=C(O[C@@H]1CO)C=CC(=C2)[C@@H]1OC2=CC(O)=CC(O)=C2C(=O)[C@@H]1O	(2S,3R)-3,5,7-trihydroxy-2-[(2R,3R)-3-(4-hydroxy-3-methoxyphenyl)-2-(hydroxymethyl)-2,3-dihydro-1,4-benzodioxin-6-yl]-2,3-dihydro-1-benzopyran-4-one	Silymarin	482.436	5-G06	5	Natural Products Library	65666-07-1	NP-459	2mg/ml	DMSO	2865
	[H][C@]12C=C(OC)C(=O)C[C@]11CCN(C)[C@H]2CC2=C1C(O)=C(OC)C=C2	(1R,9S,10S)-3-hydroxy-4,12-dimethoxy-17-methyl-17-azatetracyclo[7.5.3.0¹,¹⁰.0²,⁷]heptadeca-2(7),3,5,11-tetraen-13-one	Sinomenine	329.39	5-G07	5	Natural Products Library	115-53-7	NP-293	2mg/ml	DMSO	2865
	CC(C)=CCC\C(C)=C\CC\C(C)=C\CC\C(C)=C\CC\C(C)=C\CC\C(C)=C\CC\C(C)=C\CC\C(C)=C\CC\C(C)=C\CO	solanesol	Solanesol	631.068	5-G08	5	Natural Products Library	13190-97-1	NP-296	2mg/ml	DMSO	2865
	[H][C@@]12N3CC[C@@]11C4=C(C=C(OC)C=C4)N(C)[C@@]1([H])[C@@](O)(C(=O)OC)[C@]([H])(OC(C)=O)[C@]2(CC)C=CC3	methyl (1R,9R,10S,11R,12R,19R)-11-(acetyloxy)-12-ethyl-10-hydroxy-5-methoxy-8-methyl-8,16-diazapentacyclo[10.6.1.0¹,⁹.0²,⁷.0¹⁶,¹⁹]nonadeca-2(7),3,5,13-tetraene-10-carboxylate	Vindoline	456.531	5-G09	5	Natural Products Library	2182-14-1	NP-460	2mg/ml	DMSO	2865
	[H][C@@]12N3CC[C@@]11C4=C(C=C(OC)C(=C4)[C@]4(C[C@@]5([H])C[N@](CC(CC)=C5)CC5=C4NC4=C5C=CC=C4)C(=O)OC)N(C)[C@@]1([H])[C@](O)([C@H](OC(C)=O)[C@]2(CC)C=CC3)C(=O)OC	methyl (1R,9R,10S,11R,12R,19R)-11-(acetyloxy)-12-ethyl-4-[(1R,12S,14R)-16-ethyl-12-(methoxycarbonyl)-1,10-diazatetracyclo[12.3.1.0³,¹¹.0⁴,⁹]octadeca-3(11),4(9),5,7,15-pentaen-12-yl]-10-hydroxy-5-methoxy-8-methyl-8,16-diazapentacyclo[10.6.1.0¹,⁹.0²,⁷.0¹⁶,¹⁹]nonadeca-2(7),3,5,13-tetraene-10-carboxylate	Vinorelbine	778.932	5-G10	5	Natural Products Library	71486-22-1	NP-461	2mg/ml	DMSO	2865
	COC1=CC=C(\C=C\C2=CC(OC)=CC(=O)O2)C=C1	yangonin	Yangonin	258.269	5-G11	5	Natural Products Library	500-62-9	NP-462	2mg/ml	DMSO	2865
	COC1=C2C=CC(=O)OC2=CC2=C1C=CO2	bergapten	Bergapten	216.19	5-G12	5	Natural Products Library	484-20-8	NP-028	2mg/ml	DMSO	2865
	[H][C@]12[C@@H](CC[C@]1(CO)CC[C@]1(C)[C@]2([H])CC[C@]2([H])[C@@]3(C)CC[C@H](O)C(C)(C)[C@]3([H])CC[C@@]12C)C(C)=C	(1R,2R,5S,8R,9R,10R,13R,14R,17S,19R)-5-(hydroxymethyl)-1,2,14,18,18-pentamethyl-8-(prop-1-en-2-yl)pentacyclo[11.8.0.0²,¹⁰.0⁵,⁹.0¹⁴,¹⁹]henicosan-17-ol	Betulin	442.717	5-H01	5	Natural Products Library	473-98-3	NP-030	2mg/ml	DMSO	2865
	[H][C@@]12CC[C@H](O)[C@@H](C(=O)OC)[C@@]1([H])C[C@]1([H])N(CCC3=C1NC1=CC=CC=C31)C2	methyl (1S,15R,18S,19S,20S)-18-hydroxy-3,13-diazapentacyclo[11.8.0.0²,¹⁰.0⁴,⁹.0¹⁵,²⁰]henicosa-2(10),4,6,8-tetraene-19-carboxylate	Corynanthine	354.443	5-H02	5	Natural Products Library	483-10-3	NP-062	2mg/ml	DMSO	2865
	O=C1C=CC=C2[C@H]3CNC[C@H](C3)CN12	(1R,9S)-7,11-diazatricyclo[7.3.1.0²,⁷]trideca-2,4-dien-6-one	(-)-Cytisine	190.242	5-H03	5	Natural Products Library	485-35-8	NP-066	2mg/ml	DMSO	2865
	[H]O[H].[H]O[H].[H]O[H].[H]O[H].[H]O[H].OS(O)(=O)=O.[H][C@@]12CCCCN1C[C@@H]1C[C@H]2CN2CCCC[C@]12[H]	(1S,2R,9S,10S)-7,15-diazatetracyclo[7.7.1.0²,⁷.0¹⁰,¹⁵]heptadecane sulfuric acid pentahydrate	Spartein sulfate·5H2O	422.535	5-H04	5	Natural Products Library	6160-12-9	NP-301	2mg/ml	DMSO	2865
	CSC(=S)NCC1=CNC2=C1C=CC=C2	brassinin	Brassinin	236.356	5-H05	5	Natural Products Library	105748-59-2	NP-415	2mg/ml	DMSO	2865
	O[C@@H]1[C@H](OC2=C(C=CC(O)=C2)C1=O)C1=CC(O)=C(O)C(O)=C1	(2R,3R)-3,7-dihydroxy-2-(3,4,5-trihydroxyphenyl)-2,3-dihydro-1-benzopyran-4-one	Dihydrorobinetine	304.252	5-H06	5	Natural Products Library	4382-33-6	NP-079	2mg/ml	DMSO	2865
	OC[C@H]1O[C@@H](OC2=C(O)C3=C(C=C2)C(=O)C[C@H](O3)C2=CC(O)=C(O)C=C2)[C@H](O)[C@@H](O)[C@@H]1O	(2S)-2-(3,4-dihydroxyphenyl)-8-hydroxy-7-{[(2S,3R,4S,5S,6R)-3,4,5-trihydroxy-6-(hydroxymethyl)oxan-2-yl]oxy}-2,3-dihydro-1-benzopyran-4-one	Flavanomarein	450.393	5-H07	5	Natural Products Library	577-38-8	NP-105	2mg/ml	DMSO	2865
	OC(=O)C1=CC(=CC=C1O)N(CC1=C(O)C=CC=C1)CC1=C(O)C=CC=C1	5-{bis[(2-hydroxyphenyl)methyl]amino}-2-hydroxybenzoic acid	Lavendustin B	365.379	5-H08	5	Natural Products Library	125697-91-8	EI-254	2mg/ml	DMSO	2865
	CN1C2N(CCC3=C2NC2=C3C=CC=C2)C(=O)C2=C1C=CC=C2	21-methyl-3,13,21-triazapentacyclo[11.8.0.0²,¹⁰.0⁴,⁹.0¹⁵,²⁰]henicosa-2(10),4(9),5,7,15(20),16,18-heptaen-14-one	Evodiamine	303.358	5-H09	5	Natural Products Library	518-17-2	NP-101	2mg/ml	DMSO	2865
	OS(O)(=O)=O.[H][C@@]12CC3=CC=C(O)C(OC4=CC=C(C[C@]5([H])N(C)CCC6=CC(OC)=C(O)C(COC7=CC1=C(CCN2C)C=C7OC)=C56)C=C4)=C3	(1R,14S)-20,26-dimethoxy-15,31-dimethyl-8,24-dioxa-15,31-diazaheptacyclo[23.6.2.2⁹,¹².1³,⁷.1¹⁴,¹⁸.0²⁸,³².0²²,³⁴]heptatriaconta-3,5,7(37),9,11,18,20,22(34),25(33),26,28(32),35-dodecaene-6,21-diol; sulfuric acid	Oxyacanthine sulfate	706.802	5-H10	5	Natural Products Library	548-40-3	NP-217	2mg/ml	DMSO	2865
	OC1=CC(O)=C2C(=O)C(O)=C(OC2=C1)C1=CC=CC=C1	galangin	Galangine	270.237	5-H11	5	Natural Products Library	548-83-4	NP-109	2mg/ml	DMSO	2865
	OC(=O)C1=CC(=CC=C1O)N(CC1=CC=CC=C1O)CC1=CC(O)=CC=C1O	5-{[(2,5-dihydroxyphenyl)methyl][(2-hydroxyphenyl)methyl]amino}-2-hydroxybenzoic acid	Lavendustin A	381.379	5-H12	5	Natural Products Library	125697-92-9	EI-185	2mg/ml	DMSO	2865
	[H][C@@]12CCCN1C(=O)[C@]1(O)[C@@H](O)C3C4N([C@@H](OOC(C)(C)C[C@]4([H])N1C2=O)C=C(C)C)C1=C3C=CC(OC)=C1	(9S,14S,17S,23R,24S)-23,24-dihydroxy-5-methoxy-12,12-dimethyl-9-(2-methylprop-1-en-1-yl)-10,11-dioxa-8,15,21-triazahexacyclo[12.10.1.0²,⁷.0⁸,²⁵.0¹⁵,²³.0¹⁷,²¹]pentacosa-2(7),3,5-triene-16,22-dione	Verruculogen	513.583	6-A01	6	Natural Products Library	12771-72-1	NP-575	2mg/ml	DMSO	2865
	Cl.CN1C[C@@]2(C=C)C3CC4OCC3C1[C@@H]2[C@@]41C(=O)NC2=C1C=CC=C2	(2'S,3S,6'S)-2'-ethenyl-4'-methyl-1H-9'-oxa-4'-azaspiro[indole-3,7'-tetracyclo[6.3.1.0²,⁶.0⁵,¹¹]dodecane]-2-one hydrochloride	Gelsemine·HCl	358.862	6-A02	6	Natural Products Library	35306-33-3	NP-110	2mg/ml	DMSO	2865
	Br.COC1=C2OCOC2=CC2=C1CN(C)CC2	4-methoxy-6-methyl-2H,5H,7H,8H-[1,3]dioxolo[4,5-g]isoquinoline hydrobromide	Hydrocotarnine HBr	302.164	6-A03	6	Natural Products Library	550-10-7	NP-137	2mg/ml	DMSO	2865
	[H][C@@]12[C@H]3CCN1CC=C2COC(=O)[C@](C)(O)[C@H](C)C\C(=C\C)C(=O)O3	(1R,4Z,6R,7R,17R)-4-ethylidene-7-hydroxy-6,7-dimethyl-2,9-dioxa-14-azatricyclo[9.5.1.0¹⁴,¹⁷]heptadec-11-ene-3,8-dione	Senecionine	335.395	6-A04	6	Natural Products Library	130-01-8	NP-286	2mg/ml	DMSO	2865
	OC1=CC=C(C=C1)\C=C\C(=O)CC(=O)\C=C\C1=CC=C(O)C=C1	(1E,6E)-1,7-bis(4-hydroxyphenyl)hepta-1,6-diene-3,5-dione	Bis demethoxycurcumin	308.328	6-A05	6	Natural Products Library	24939-16-0	NP-576	2mg/ml	DMSO	2865
	[H]C1[C@@H](CO)CN(C)[C@]2([H])CC3=CNC4=CC=CC(C12)=C34	[(4R,7R)-6-methyl-6,11-diazatetracyclo[7.6.1.0²,⁷.0¹²,¹⁶]hexadeca-1(16),9,12,14-tetraen-4-yl]methanol	9,10-Dihydrolysergol	256.343	6-A06	6	Natural Products Library	18051-16-6	NP-077	2mg/ml	DMSO	2865
	[H][C@]12C[C@@H](O[C@@H]3O[C@H](C)[C@@H](O)[C@H](N)[C@@H]3O)\C=C\C=C\C=C\C=C\C=C\C=C\C=C\[C@H](C)[C@@H](O)[C@@H](C)[C@H](C)OC(=O)C[C@@H](O)C[C@@H](O)CC[C@H](O)[C@@H](O)C[C@@H](O)C[C@](O)(C[C@H](O)[C@H]1C(O)=O)O2	(1R,3R,5S,6S,9S,11S,15S,16R,17R,18S,19E,21E,23E,25E,27E,29E,31E,33R,35S,36R,37S)-33-{[(2R,3S,4S,5S,6R)-4-amino-3,5-dihydroxy-6-methyloxan-2-yl]oxy}-1,3,5,6,9,11,17,37-octahydroxy-15,16,18-trimethyl-13-oxo-14,39-dioxabicyclo[33.3.1]nonatriaconta-19,21,23,25,27,29,31-heptaene-36-carboxylic acid	Amphotericin B	924.079	6-A07	6	Natural Products Library	1397-89-3	NP-500	2mg/ml	DMSO	2865
	OC[C@H]1O[C@@H](OC[C@H]2O[C@@H](OC(C#N)C3=CC=CC=C3)[C@H](O)[C@@H](O)[C@@H]2O)[C@H](O)[C@@H](O)[C@@H]1O	amygdalin	Amygdalin	457.428	6-A08	6	Natural Products Library	29883-15-6	NP-501	2mg/ml	DMSO	2865
	Br.[H]C(CO)(C(=O)OC1([H])CC2CC([H])(O)C(C1)N2C)C1=CC=CC=C1	6-hydroxy-8-methyl-8-azabicyclo[3.2.1]octan-3-yl 3-hydroxy-2-phenylpropanoate hydrobromide	Anisodamine	386.281	6-A09	6	Natural Products Library	55869-99-3	NP-502	2mg/ml	DMSO	2865
	[H][C@@]12C[C@]3([H])CC[C@@]4([H])[C@](C)(CO)[C@H](O)CC[C@]4(C)[C@]3(C1)CC[C@]2(O)CO	(1S,2S,5R,6R,7R,10S,12R,13R)-6,13-bis(hydroxymethyl)-2,6-dimethyltetracyclo[10.3.1.0¹,¹⁰.0²,⁷]hexadecane-5,13-diol	Aphidicolin	338.482	6-A10	6	Natural Products Library	38966-21-1	CC-101	2mg/ml	DMSO	2865
	OC[C@H]1O[C@@H](OC2=CC=C(O)C=C2)[C@H](O)[C@@H](O)[C@@H]1O	(2R,3S,4S,5R,6S)-2-(hydroxymethyl)-6-(4-hydroxyphenoxy)oxane-3,4,5-triol	Arbutin	272.251	6-A11	6	Natural Products Library	497-76-7	NP-504	2mg/ml	DMSO	2865
	CC[C@H](C)\C=C(C)\C=C\C1=CC2=C(Cl)C(=O)[C@@](C)(OC(C)=O)C(=O)C2=CO1	(7S)-5-chloro-3-[(1E,3E,5S)-3,5-dimethylhepta-1,3-dien-1-yl]-7-methyl-6,8-dioxoisochromen-7-yl acetate	Sclerotiorin	390.857	6-A12	6	Natural Products Library	549-23-5	NP-276	2mg/ml	DMSO	2865
	[O-]S([O-])(=O)=O.C[C@@H](O)[C@@H](NC(=O)[C@@H](C)[C@H](O)[C@@H](C)NC(=O)[C@H](NC(=O)C1=C(C)C(N)=NC(=N1)[C@H](CC(N)=O)NC[C@H](N)C(N)=O)[C@@H](O[C@@H]1O[C@@H](CO)[C@@H](O)[C@H](O)[C@@H]1O[C@@H]1O[C@H](CO)[C@@H](O)[C@@H](OC(N)=O)[C@@H]1O)C1=CNC=N1)C(=O)NCCC1=NC(=CS1)C1=NC=C(S1)C(=O)NCCC[S+](C)C	(3-{[2-(2-{2-[(2R,3R)-2-[(2S,3S,4R)-4-[(2R,3R)-2-({6-amino-2-[(1S)-1-{[(2S)-2-amino-2-carbamoylethyl]amino}-2-carbamoylethyl]-5-methylpyrimidin-4-yl}formamido)-3-{[(2R,3S,4S,5S,6S)-3-{[(2S,3S,4R,5R,6R)-4-(carbamoyloxy)-3,5-dihydroxy-6-(hydroxymethyl)oxan-2-yl]oxy}-4,5-dihydroxy-6-(hydroxymethyl)oxan-2-yl]oxy}-3-(1H-imidazol-4-yl)propanamido]-3-hydroxy-2-methylpentanamido]-3-hydroxybutanamido]ethy…	Bleomycin sulfate	1511.61	6-B01	6	Natural Products Library	9041-93-4	AP-302	2mg/ml	DMSO	2865
	CO[C@H]1[C@@H](O)[C@@H](C)O[C@H](O[C@H]2[C@H](OC3=CC=CC4=C3C3=C5C(C(=O)OC6=C5C(C(=O)O3)=C(C)C=C6)=C4O)O[C@H](C)[C@H](O)[C@@H]2O)[C@@H]1O	3-{[(2S,3R,4S,5R,6R)-3-{[(2R,3R,4S,5S,6R)-3,5-dihydroxy-4-methoxy-6-methyloxan-2-yl]oxy}-4,5-dihydroxy-6-methyloxan-2-yl]oxy}-8-hydroxy-15-methyl-11,18-dioxapentacyclo[10.6.2.0²,⁷.0⁹,¹⁹.0¹⁶,²⁰]icosa-1(19),2(7),3,5,8,12(20),13,15-octaene-10,17-dione	Chartreusin	640.588	6-B02	6	Natural Products Library	6377-18-0	NP-506	2mg/ml	DMSO	2865
	O[C@@H]1C[C@](O)(C[C@@H](OC(=O)\C=C\C2=CC(O)=C(O)C=C2)[C@@H]1O)C(O)=O	chlorogenic acid	Chlorogenic acid	354.309	6-B03	6	Natural Products Library	327-97-9	NP-507	2mg/ml	DMSO	2865
	COC1=C(O)C=CC(=C1)C1=C(O)C(=O)C2=C(O1)C=C(O)C=C2	3,7-dihydroxy-2-(4-hydroxy-3-methoxyphenyl)chromen-4-one	Geraldol	300.263	6-B04	6	Natural Products Library	21511-25-1	NP-112	2mg/ml	DMSO	2865
	OC1=CC=C2C(OC3=C2C(=O)OC2=C3C=CC(O)=C2)=C1	5,14-dihydroxy-8,17-dioxatetracyclo[8.7.0.0²,⁷.0¹¹,¹⁶]heptadeca-1(10),2(7),3,5,11,13,15-heptaen-9-one	Coumestrol	268.221	6-B05	6	Natural Products Library	479-13-0	S-180	2mg/ml	DMSO	2865
	C(C1=CNC2=C1C=CC=C2)C1=CNC2=C1C=CC=C2	3-(1H-indol-3-ylmethyl)-1H-indole	Diindolylmethane	246.306	6-B06	6	Natural Products Library	01968-05-4	GR-207	2mg/ml	DMSO	2865
	COC1=C(O)C=CC(\C=C\C(O)=O)=C1	ferulic acid	Ferulic acid	194.184	6-B07	6	Natural Products Library	1135-24-6	NP-510	2mg/ml	DMSO	2865
	CC(C)=CCC[C@@](C)(C=C)\C=C\C1=CC=C(O)C=C1	4-[(1E,3S)-3-ethenyl-3,7-dimethylocta-1,6-dien-1-yl]phenol	Bakuchiol	256.383	6-B08	6	Natural Products Library	10309-37-2	NP-571	2mg/ml	DMSO	2865
	CCNC(=O)CC[C@@H](N)C(O)=O	(2R)-2-amino-4-(ethylcarbamoyl)butanoic acid	L-Theanine	174.198	6-B09	6	Natural Products Library	3081-61-6	AC-1565	2mg/ml	DMSO	2865
	OCC1=CNC2=C1C=CC=C2	indole-3-carbinol	Indole-3-carbinol	147.174	6-B10	6	Natural Products Library	700-06-1	NP-512	2mg/ml	DMSO	2865
