# Supplementary material for: Discovering the Potent Inhibitors Against Babesia bovis in vitro and Babesia microti in vivo by Repurposing the Natural Product Compounds
Source: Front Vet Sci. 2021 Nov 29;8:762107. doi: 10.3389/fvets.2021.762107 (PMC8666878; doi:10.3389/fvets.2021.762107)
Supplement: Supplementary Table 1 — Natural compounds BML-2865 information. [file Data_Sheet_2.xls]

## Sheet: IC50 RO, NR, LA
IC50 of RO, NR, LA
Orginal data					Transform data
Concentration	Rotterlin				Concentration	Rotterlin
300	106.08	104.11	111.96		2.47712	106.08	104.11	111.96
100	100.22	98.47	101.52		2	100.22	98.47	101.52
25	74.76	74.86	95.55		1.39794	74.76	74.86	95.55
10	70.8	79.63	88.29		1	70.8	79.63	88.29
5	34.64	45.43	37.85		0.69897	34.64	45.43	37.85
1	20.88	12.65	16.5		0	20.88	12.65	16.5
0.5	1	0.5	0.5		-0.30103	1	0.5	0.5
0.1	-12	-12	-13		-1	-12	-12	-13
Concentration	Narasin				Concentration	Narasin
300	87.4	88.86	96.87		2.47712	87.4	88.86	96.87
100	88.44	90.62	100.03		2	88.44	90.62	100.03
25	73.95	75.13	94.42		1.39794	73.95	75.13	94.42
10	69.24	72.74	91.44		1	69.24	72.74	91.44
5	57.57	66.17	83.25		0.69897	57.57	66.17	83.25
1	51.13	50.09	68.09		0	51.13	50.09	68.09
0.5	15	13	12		-0.30103	15	13	12
0.1	0	0	0		-1	0	0	0
Concentration	Lasalocid A				Concentration	Lasalocid A
300	97.23	98.51	106.45		2.47712	97.23	98.51	106.45
100	69.48	66.08	78.25		2	69.48	66.08	78.25
25	68.1	67.66	80.22		1.39794	68.1	67.66	80.22
10	72.74	60.56	71.37		1	72.74	60.56	71.37
5	59.51	58.56	54.21		0.69897	59.51	58.56	54.21
1	56.2	54.32	39.14		0	56.2	54.32	39.14
0.5	13	12	11		-0.30103	13	12	11
0.1	0	0	0		-1	0	0	0

## Sheet: Viability test for RO,NR,LA
RO
	0.5IC50			1IC50			2IC50			4 IC50			Positive			Negative
	Mean	SD	N	Mean	SD	N	SD	N	Mean	SD	N	SD	N	Mean	SD	N	SD	N
1	209.3	24.8	3	227.8	22.4	3	301.5	88.6	3	323.6	104.7	3	477.3	95.47	3	477.3	95.47	3
2	337.3	17.8	3	334.8	21.97	3	343.6	17.72	3	291	89.23	3	808.9	104.7	3	310.1	36.6	3
3	383.1	18.89	3	286.4	120.8	3	347.5	46.75	3	334	53.89	3	712	24.42	3	357.2	46.46	3
4	316.4	41.2	3	342.7	42.1	3	355.5	23.19	3	379.9	24.72	3	712	24.42	3	357.2	46.46	3
5	340.6	44.53	3	367.4	59.48	3	437.1	24.34	3	431.3	18.93	3	740	24.33	3	399.8	29.74	3
6	371.6	72.5	3	370.3	65.52	3	417.5	51.42	3	518.3	176.6	3	799.9	35.88	3	366	43.6	3
NR
	0.5IC50			1IC50			2IC50			4 IC50			Positive			Negative
	Mean	SD	N	Mean	SD	N	SD	N	Mean	SD	N	SD	N	Mean	SD	N	SD	N
1	232	14.76	3	217.4	32.85	3	234.8	31.79	3	216.5	18.8	3	477.3	95.47	3	477.3	95.47	3
2	336.3	97.72	3	340.4	29.47	3	324.1	45.14	3	310	39.6	3	808.9	104.7	3	310.1	36.6	3
3	422.9	46.55	3	394.3	70.93	3	383.1	77.95	3	385.8	75.64	3	712	24.42	3	357.2	46.46	3
4	393.7	31.32	3	378.8	20.32	3	362	6.838	3	375.6	28.23	3	712	24.42	3	357.2	46.46	3
5	397.8	25.64	3	415.7	16.75	3	385.6	9.188	3	396	38.28	3	740	24.33	3	399.8	29.74	3
6	403.8	139	3	461.5	83.87	3	428.9	90.3	3	434.7	47.8	3	799.9	35.88	3	366	43.6	3
LA
	0.5IC50			1IC50			2IC50			4 IC50			Positive			Negative
	Mean	SD	N	Mean	SD	N	SD	N	Mean	SD	N	SD	N	Mean	SD	N	SD	N
1	235.5	41.83	3	311.2	90.56	3	253	17.03	3	283.1	61.38	3	477.3	95.47	3	477.3	95.47	3
2	431.7	187.4	3	372.5	67.95	3	322.7	8.159	3	383.7	67.51	3	808.9	104.7	3	310.1	36.6	3
3	469.1	134.6	3	366.8	28.47	3	378.1	22.15	3	397.6	14.08	3	712	24.42	3	357.2	46.46	3
4	393.5	34.15	3	392.3	54.56	3	397.1	12.61	3	348.6	38.74	3	712	24.42	3	357.2	46.46	3
5	384.9	39.88	3	402.8	58.7	3	424.1	48.19	3	429.2	35.74	3	740	24.33	3	399.8	29.74	3
6	395.9	17.15	3	409.6	13.22	3	452.9	44.23	3	460	49.13	3	799.9	35.88	3	366	43.6	3

## Sheet: B. microti RFUs
B. microti Relative Flow assay(RFUs)
	NR (7mg/mL) IP			LA (1mg/mL) IP			RL (5mg/mL) IP			NR (3 mg/mL) IP+DA(10mg/mL) IP			DA (20mg/mL) IP			Infected-untreated mice			Uninfected mice
	Mean	SD	N	Mean	SD	N	SD	N	Mean	SD	N	SD	N	Mean	SD	N	SD	N	Mean	SD	N
D4	818.4	83.86	4	776.6	114.6	5	820.83	36.34	3	861.6	125.2	5	532.2	146.8	4	692	151.4	5	678.6	169.9	5
D6	1124	74.17	4	1232	54.57	5	1104.33	30.13	3	1267	120.1	5	1080	309.8	4	1107	195.6	5	937.8	48.86	5
D8	1012	107.3	4	1594	178.9	5	977.63	50.47	3	1071	55.61	5	949.6	205	4	1395	509.4	5	666.9	89.85	5
D10	1253	114.7	4	2625	157.5	5	1365.67	71.06	3	1268	75.62	5	951.6	524.3	4	1997	606.4	5	716.7	25.19	5
D12	762.3	136.8	4	2104	392.3	5	2112.67	95.26	3	719.1	161.7	5	965.2	308.1	4	2028	214.1	5	947	275.1	5
D14	935.2	80.31	4	1790	680.5	5	1261.8	390.08	3	882	46.17	5	964	39.79	4	1730	428.8	5	872.7	82	5
D16	733.3	258	4	3282	290	5	1197.67	201.65	3	546.9	95.26	5	771.8	123.5	4	3132	360	5	792.7	95.48	5
D18	1056	370.8	4	1399	613.3	5	2238.33	128.07	3	801.1	145.5	5	724.3	81.37	4	3750	346	5	766.8	101.1	5
D20	832.4	417.3	4	1148	467	5	2621	100.72	3	553.7	135.5	5	752.8	72.89	4	1324	475.1	5	970.2	143.7	5
D22	1093	67.95	4	1533	809.2	5	973.33	287.09	3	657.4	132.2	5	875.2	87.96	4	1353	645.6	5	870.2	133.9	5
D24	1053	512.7	4	1217	665.8	5	950	198.29	3	725.7	199	5	710.8	69.36	4	1091	510	5	809.7	168.6	5
D26	940.1	306.8	4	1372	735.6	5	842.33	155.57	3	747.6	109.1	5	707.4	60.36	4	1081	463	5	1030	241.8	5
D28	940.1	306.8	4	1372	735.6	5	806	169.67	3	1372	735.6	5	707.4	60.36	4	918.4	318	5	630.4	59.54	5
D30	928.9	153.3	4	1246	1003	5	857.33	199.98	3	675.2	380.5	5	544.5	67.48	4	2516	403	5	433.9	52.74	5
D32	716.2	133.6	4	1143	1049	5	818.33	187.89	3	1172	651.7	5	1101	932.1	4	585.7	220.4	5	486.6	95.36	5

## Sheet: Mice anemia associate B.microti
RBCs Caculate
	NR (7mg/mL) IP			LA (1mg/mL) IP			RL (5mg/mL) IP			NR (3 mg/mL) IP+DA(10mg/mL) IP			DA (20mg/mL) IP			Infected-untreated mice			Uninfected mice
4	588.5	51.22	4	716.2	147.6	5	898.3	61.76	3	809.2	35.86	5	837.5	116.9	4	793.6	123.7	5	815.8	156.6	5
8	700	43.31	4	484.4	104.7	5	855	55.61	3	713	89.52	5	761	68.34	4	593.8	226.4	5	922	53.45	5
12	869.8	21.95	4	498.4	119.5	5	651.3	18.15	3	841.8	32.67	5	763.3	88.51	4	469.8	87.1	5	894.2	63.77	5
16	814.8	41.56	4	635.2	193	5	478.3	32.17	3	885	59.38	5	855.5	69.95	4	577.8	128.2	5	883	25.81	5
20	733.5	33.33	4	596.6	155.3	5	460.33	65.61	3	835.6	44.31	5	791	43.66	4	598.2	150.3	5	802.4	44.42	5
24	859	78.66	4	747.2	122.9	5	443.67	42.08	3	914.4	50.79	5	856.3	106.5	4	730.2	158.6	5	854	121.4	5
28	794.8	49.77	4	705.8	148.4	5	513.67	10.53	3	868.4	102.5	5	924.3	94.1	4	698	135.9	5	913.6	55.33	5
32	1049	21.94	4	1026	193.5	5	547	26.62	3	1049	218	5	1163	96.38	4	1067	239.8	5	1345	52.83	5
HGB Caculate
	NR (7mg/mL) IP			LA (1mg/mL) IP			RL (5mg/mL) IP			NR (3 mg/mL) IP+DA(10mg/mL) IP			DA (20mg/mL) IP			Infected-untreated mice			Uninfected mice
4	8.575	1.556	4	10.38	2.282	5	13.17	0.74	3	12.04	0.6542	5	11.85	1.515	4	12.4	1.785	5	12	2.426	5
8	10.6	1.354	4	7.08	1.479	5	13.03	1.46	3	10.62	1.386	5	10.85	0.9469	4	8.48	3.211	5	13.28	0.743	5
12	12.5	0.6683	4	8.2	2.279	5	9.7	3.03	3	12.04	0.4099	5	10.9	1.472	4	7.86	1.783	5	12.44	0.8264	5
16	12.38	0.8995	4	10.96	2.518	5	9.47	1.24	3	13.46	0.7987	5	12.53	0.5315	4	9.88	1.89	5	12.66	0.4827	5
20	11.18	0.4787	4	9.94	1.881	5	8.37	0.46	3	12.34	0.8385	5	11.55	0.7724	4	9.94	2.046	5	11.4	0.5831	5
24	13.15	1.654	4	12.34	1.339	5	8.47	0.51	3	13.44	0.9555	5	12.28	1.162	4	12.22	2.03	5	13.04	1.718	5
28	12.4	1.997	4	11.54	1.163	5	8.37	0.46	3	12.6	1.515	5	13.3	1.117	4	11	1.497	5	13.26	0.929	5
32	16.4	1.386	4	16.58	1.555	5	8.83	0.33	3	16.64	2.685	5	16.83	1.266	4	17.04	2.809	5	19.98	0.7396	5
HCT Caculate
	NA (7mg/mL) IP			LA (1mg/mL) IP			RL (5mg/mL) IP			NA (3 mg/mL) IP+DA(10mg/mL) IP			DA (20mg/mL) IP			Infected-untreated mice			Uninfected mice
4	27.03	4.681	4	32.28	6.702	5	40.03	3.24	3	36.68	1.651	5	37.8	4.64	4	35.9	5.202	5	37.44	7.073	5
8	31.9	4.426	4	24.02	4.671	5	39.63	4.81	3	32.76	4.137	5	35.6	3.322	4	28.4	9.742	5	42.5	2.518	5
12	42.55	0.9147	4	30.9	7.349	5	31.83	9.27	3	41.08	1.829	5	37.43	4.932	4	29.8	6.043	5	41.16	2.724	5
16	39.43	2.742	4	36.78	7.051	5	32.47	2.9	3	43.6	2.341	5	41.08	1.333	4	34.02	4.991	5	41.04	1.358	5
20	36.28	0.7805	4	32.86	4.571	5	29.07	1.86	3	39.92	2.596	5	37.28	2.007	4	33.82	5.503	5	37.3	1.958	5
24	42.25	4.751	4	39.98	2.771	5	29.11	1.93	3	43.42	2.655	5	39.98	3.793	4	39.04	5.518	5	40.14	5.822	5
28	40.23	6.78	4	38.12	2.751	5	29.07	1.86	3	41.26	4.226	5	42.68	3.557	4	36.86	4.273	5	42.76	2.704	5
32	51.75	4.561	4	53.2	3.331	5	27.4	0.79	3	54.32	7.972	5	53.9	3.788	4	54.77	7.858	5	62.68	2.577	5

## Sheet: Cytotoxicity of RO, NR, LA
Rotterlin												0.5% DMSO	Blank
100uM	30.64	20.72	41.05	37.84	36.87	39.3	38.72	36.87	38.13			77.8	115.2
25uM	45.82	38.13	42.22	48.54	47.08	46.98	43.29	40.18	43.39			95.1	121.2
10um	57.59	58.66	64.4	62.55	62.74	61.96	55.16	58.56	58.46			73.6	115.2
5um	87.06	84.05	94.26	89.3	85.7	88.62	79.77	98.54	93.39			119.3	127.7
1um	112.94	115.86	108.56	116.63	128.11	118.58	97.28	104.47	113.62			116.2	117.4
Narasin												111.7	119.7
100uM	36.48	32.39	39.69	36.09	38.72	36.58	41.44	39.4	35.6			122	101.2
25uM	90.27	98.44	108.07	118.48	115.18	124.81	109.24	110.21	121.5			108	108.3
10um	82.59	103.02	100.58	107.59	112.94	112.84	79.96	90.86	90.95			101.2	124.1
5um	98.54	112.55	131.32	89.01	130.64	131.81	117.12	119.46	99.81
1um	126.36	111.48	132	137.16	135.12	135.12	106.23	112.06	111.96
Lasalocid A
100uM	7.39	7.59	7.49	6.91	7.3	7.49	7.98	7.88	7.2
25uM	7.78	7.88	8.17	10.89	9.92	11.48	9.24	8.95	9.82
10um	35.12	31.32	38.23	48.64	53.4	42.8	33.17	47.67	34.82
5um	71.89	116.34	118.77	133.66	128.99	126.46	120.33	117.32	123.64
1um	110.89	111.09	105.93	113.91	117.22	134.53	106.52	125.19	124.61

## Sheet: inhibition rate%
	DMSO control	Diminazene aceturate	LA	RO	NR
16 day	3800	890	3100	1200	960
inhibition rate%		23.4211	81.5789	31.5789	25.2632
%death to control		76.5789	18.4211	68.4211	74.7368
